# Supplementary material for: A phylogenetic and taxonomic review of baviine jumping spiders (Araneae, Salticidae, Baviini)
Source: Zookeys. 2020 Dec 16;1004:27–97. doi: 10.3897/zookeys.1004.57526 (PMC7758311; doi:10.3897/zookeys.1004.57526)
Supplement: XML Treatment for Bavia nessagyna [file zookeys.1004.57526-treatment2.xml]

<!DOCTYPE tp:taxon-treatment
  PUBLIC "-//TaxonX//DTD Taxonomic Treatment Publishing DTD v0 20100105//EN" "tax-treatment-NSO.dtd">
<tp:taxon-treatment xmlns:tp="http://www.plazi.org/taxpub"><tp:treatment-meta><kwd-group><label>Taxon classification</label><kwd><named-content xmlns:xlink="http://www.w3.org/1999/xlink" content-type="kingdom">Animalia</named-content></kwd><kwd><named-content xmlns:xlink="http://www.w3.org/1999/xlink" content-type="order">Araneae</named-content></kwd><kwd><named-content xmlns:xlink="http://www.w3.org/1999/xlink" content-type="family">Salticidae</named-content></kwd></kwd-group><mixed-citation publication-type="journal"><person-group><name><surname>Maddison</surname><given-names>Wayne P.</given-names></name><name><surname>Beattie</surname><given-names>Imara</given-names></name><name><surname>Marathe</surname><given-names>Kiran</given-names></name><name><surname>Ng</surname><given-names>Paul Y. C.</given-names></name><name><surname>Kanesharatnam</surname><given-names>Nilani</given-names></name><name><surname>Benjamin</surname><given-names>Suresh P.</given-names></name><name><surname>Kunte</surname><given-names>Krushnamegh</given-names></name></person-group><article-title>A phylogenetic and taxonomic review of baviine jumping spiders (<tp:taxon-name><tp:taxon-name-part taxon-name-part-type="order">Araneae</tp:taxon-name-part></tp:taxon-name>, <tp:taxon-name><tp:taxon-name-part taxon-name-part-type="family">Salticidae</tp:taxon-name-part></tp:taxon-name>, <tp:taxon-name><tp:taxon-name-part taxon-name-part-type="tribe">Baviini</tp:taxon-name-part></tp:taxon-name>)</article-title><source>Zookeys</source><day>16</day><month>12</month><year>2020</year><volume>1004</volume><fpage>27</fpage><lpage>97</lpage><pub-id pub-id-type="doi">10.3897/zookeys.1004.57526</pub-id></mixed-citation></tp:treatment-meta><tp:nomenclature><tp:taxon-name><object-id xmlns:xlink="http://www.w3.org/1999/xlink" content-type="arpha" xlink:type="simple">4C88D66A-AFC9-50DB-A8DB-96C11646C423</object-id>
                <tp:taxon-name-part taxon-name-part-type="genus" reg="Bavia">Bavia</tp:taxon-name-part>
                <tp:taxon-name-part taxon-name-part-type="species" reg="nessagyna">nessagyna</tp:taxon-name-part>
                <object-id xmlns:xlink="http://www.w3.org/1999/xlink" content-type="zoobank" xlink:type="simple">http://zoobank.org/38524691-9D72-4BD7-9EED-76B3E580EA43</object-id>
              </tp:taxon-name><tp:taxon-authority>Maddison, sp. nov.</tp:taxon-authority><xref ref-type="fig" rid="F2">Figs 5</xref><xref ref-type="fig" rid="F2">, 6</xref><xref ref-type="fig" rid="F2">, 13</xref><xref ref-type="fig" rid="F2">, 21</xref><xref ref-type="fig" rid="F6">, 64–75</xref></tp:nomenclature><tp:treatment-sec sec-type="type material" id="SECID0EUNDI"><title>Type material.</title><p>All from Malaysia: Sarawak: Lambir Hills Nat. Pk., and in <named-content xmlns:xlink="http://www.w3.org/1999/xlink" content-type="dwc:institutional_code" xlink:type="simple">UBCZ</named-content>. <bold><italic>Holotype</italic></bold>: male IDWM.20005 from Bukit Pantu Trail, <named-content xmlns:xlink="http://www.w3.org/1999/xlink" content-type="dwc:verbatimCoordinates" xlink:type="simple"><named-content content-type="geo-json" specific-use="{&#34;type&#34;:&#34;Point&#34;,&#34;coordinates&#34;:[114.030500,4.203200]}" id="NCID0EFODI" xlink:type="simple">4.2032°N, 114.0305°E</named-content></named-content> to <named-content xmlns:xlink="http://www.w3.org/1999/xlink" content-type="dwc:verbatimCoordinates" xlink:type="simple"><named-content content-type="geo-json" specific-use="{&#34;type&#34;:&#34;Point&#34;,&#34;coordinates&#34;:[114.030400,4.203500]}" id="NCID0ENODI" xlink:type="simple">4.2035°N, 114.0304°E</named-content></named-content>, 210 m el. 5 April 2012 Maddison/Piascik/Ang WPM#12-135. <bold><italic>Paratypes</italic></bold>: Male SWK12-4726 from Inoue Trail, <named-content xmlns:xlink="http://www.w3.org/1999/xlink" content-type="dwc:verbatimCoordinates" xlink:type="simple"><named-content content-type="geo-json" specific-use="{&#34;type&#34;:&#34;Point&#34;,&#34;coordinates&#34;:[114.034600,4.200200]}" id="NCID0EYODI" xlink:type="simple">4.2002°N, 114.0346°N</named-content></named-content>, to <named-content xmlns:xlink="http://www.w3.org/1999/xlink" content-type="dwc:verbatimCoordinates" xlink:type="simple"><named-content content-type="geo-json" specific-use="{&#34;type&#34;:&#34;Point&#34;,&#34;coordinates&#34;:[114.034200,4.200400]}" id="NCID0EAPDI" xlink:type="simple">4.2004°N, 114.0342°E</named-content></named-content>, 200 m el. 4 April 2012 Maddison/Piascik/Ang WPM#12-130; female SWK12-4087 from Inoue Trail, <named-content xmlns:xlink="http://www.w3.org/1999/xlink" content-type="dwc:verbatimCoordinates" xlink:type="simple"><named-content content-type="geo-json" specific-use="{&#34;type&#34;:&#34;Point&#34;,&#34;coordinates&#34;:[114.037500,4.199000]}" id="NCID0EIPDI" xlink:type="simple">4.1990°N, 114.0375°E</named-content></named-content> to <named-content xmlns:xlink="http://www.w3.org/1999/xlink" content-type="dwc:verbatimCoordinates" xlink:type="simple"><named-content content-type="geo-json" specific-use="{&#34;type&#34;:&#34;Point&#34;,&#34;coordinates&#34;:[114.037000,4.198800]}" id="NCID0EQPDI" xlink:type="simple">4.1988°N, 114.0370°E</named-content></named-content>, 120 m el. 1 April 2012 Maddison/Piascik WPM#12-113; female IDWM.20004 from Lepoh-Ridan Trail, <named-content xmlns:xlink="http://www.w3.org/1999/xlink" content-type="dwc:verbatimCoordinates" xlink:type="simple"><named-content content-type="geo-json" specific-use="{&#34;type&#34;:&#34;Point&#34;,&#34;coordinates&#34;:[114.027900,4.202200]}" id="NCID0EYPDI" xlink:type="simple">4.2022°N, 114.0279°E</named-content></named-content> to <named-content xmlns:xlink="http://www.w3.org/1999/xlink" content-type="dwc:verbatimCoordinates" xlink:type="simple"><named-content content-type="geo-json" specific-use="{&#34;type&#34;:&#34;Point&#34;,&#34;coordinates&#34;:[114.027800,4.201900]}" id="NCID0EAQDI" xlink:type="simple">4.2019°N, 114.0278°E</named-content></named-content> 170 m el. 2 April 2012 Maddison/Piascik WPM#12-124; female IDWM.20006 from Bukit Pantu Trail, <named-content xmlns:xlink="http://www.w3.org/1999/xlink" content-type="dwc:verbatimCoordinates" xlink:type="simple"><named-content content-type="geo-json" specific-use="{&#34;type&#34;:&#34;Point&#34;,&#34;coordinates&#34;:[114.030500,4.202800]}" id="NCID0EIQDI" xlink:type="simple">4.2028°N, 114.0305°E</named-content></named-content> to <named-content xmlns:xlink="http://www.w3.org/1999/xlink" content-type="dwc:verbatimCoordinates" xlink:type="simple"><named-content content-type="geo-json" specific-use="{&#34;type&#34;:&#34;Point&#34;,&#34;coordinates&#34;:[114.030500,4.203200]}" id="NCID0EQQDI" xlink:type="simple">4.2032°N, 114.0305°E</named-content></named-content>, 210 m el. 5 April 2012 Maddison/Piascik/Ang WPM#12-134; female IDWM.20003 from Pantu Trail, <named-content xmlns:xlink="http://www.w3.org/1999/xlink" content-type="dwc:verbatimCoordinates" xlink:type="simple"><named-content content-type="geo-json" specific-use="{&#34;type&#34;:&#34;Point&#34;,&#34;coordinates&#34;:[114.039900,4.203000]}" id="NCID0EYQDI" xlink:type="simple">4.2030°N, 114.0399°E</named-content></named-content> to <named-content xmlns:xlink="http://www.w3.org/1999/xlink" content-type="dwc:verbatimCoordinates" xlink:type="simple"><named-content content-type="geo-json" specific-use="{&#34;type&#34;:&#34;Point&#34;,&#34;coordinates&#34;:[114.039600,4.203200]}" id="NCID0EARDI" xlink:type="simple">4.2032°N, 114.0396°E</named-content></named-content>, 150–160 m el. 6 April 2012 Piascik/Ang WPM#12-145.</p></tp:treatment-sec><tp:treatment-sec sec-type="etymology" id="SECID0EFRDI"><title>Etymology.</title><p>From the Greek <italic>nessa</italic>, duck, and <italic>gyne</italic>, female, referring to the resemblance of the epigyne to a duck’s bill. <italic>Other names</italic>: In WPM’s lab notebooks the informal code for this species was “BVDUC-S”.</p></tp:treatment-sec><tp:treatment-sec sec-type="diagnosis" id="SECID0ERRDI"><title>Diagnosis.</title><p>One of the more delicate <italic><tp:taxon-name><tp:taxon-name-part taxon-name-part-type="genus" reg="Bavia">Bavia</tp:taxon-name-part></tp:taxon-name></italic>, along with <italic><tp:taxon-name><tp:taxon-name-part taxon-name-part-type="genus" reg="Bavia">B.</tp:taxon-name-part> <tp:taxon-name-part taxon-name-part-type="species" reg="capistrata">capistrata</tp:taxon-name-part></tp:taxon-name></italic>, having legs II–IV very much paler than I, and thus resembling <italic><tp:taxon-name><tp:taxon-name-part taxon-name-part-type="genus" reg="Indopadilla">Indopadilla</tp:taxon-name-part></tp:taxon-name></italic>. Its distinction from <italic><tp:taxon-name><tp:taxon-name-part taxon-name-part-type="genus" reg="Bavia">B.</tp:taxon-name-part> <tp:taxon-name-part taxon-name-part-type="species" reg="fedor">fedor</tp:taxon-name-part></tp:taxon-name></italic> is slight: the embolus of both appears as a curved and narrowing blade with a series of retrolateral teeth. The teeth are short, triangular, and closely spaced in <italic><tp:taxon-name><tp:taxon-name-part taxon-name-part-type="genus" reg="Bavia">B.</tp:taxon-name-part> <tp:taxon-name-part taxon-name-part-type="species" reg="nessagyna">nessagyna</tp:taxon-name-part></tp:taxon-name></italic>, but larger in <italic><tp:taxon-name><tp:taxon-name-part taxon-name-part-type="genus" reg="Bavia">B.</tp:taxon-name-part> <tp:taxon-name-part taxon-name-part-type="species" reg="fedor">fedor</tp:taxon-name-part></tp:taxon-name></italic>, appearing as broad pillars whose bases are well separate (photographs of holotype kindly supplied by J. Boone, Bishop Museum). In <italic><tp:taxon-name><tp:taxon-name-part taxon-name-part-type="genus" reg="Bavia">B.</tp:taxon-name-part> <tp:taxon-name-part taxon-name-part-type="species" reg="nessagyna">nessagyna</tp:taxon-name-part></tp:taxon-name></italic> the teeth are not on the embolus proper but on a <abbrev xmlns:xlink="http://www.w3.org/1999/xlink" xlink:title="terminal apophysis" id="ABBRID0E3TDI" xlink:type="simple">TmA</abbrev> that parallels the embolus (Fig. <xref ref-type="fig" rid="F6">64</xref>). In <italic><tp:taxon-name><tp:taxon-name-part taxon-name-part-type="genus" reg="Bavia">B.</tp:taxon-name-part> <tp:taxon-name-part taxon-name-part-type="species" reg="fedor">fedor</tp:taxon-name-part></tp:taxon-name></italic> it is unclear whether the teeth are on a <abbrev xmlns:xlink="http://www.w3.org/1999/xlink" xlink:title="terminal apophysis" id="ABBRID0EPUDI" xlink:type="simple">TmA</abbrev> or on the embolus itself; Prószyński’s illustration (<xref ref-type="bibr" rid="B3">Berry, Beatty and Prószyński 1997</xref>) shows no division into two processes, but it may be that they are closely adpressed. Even still, the overall shapes of the embolic division differ: broad at the base in <italic><tp:taxon-name><tp:taxon-name-part taxon-name-part-type="genus" reg="Bavia">B.</tp:taxon-name-part> <tp:taxon-name-part taxon-name-part-type="species" reg="nessagyna">nessagyna</tp:taxon-name-part></tp:taxon-name></italic> but abruptly narrowing; narrower at the base in <italic><tp:taxon-name><tp:taxon-name-part taxon-name-part-type="genus" reg="Bavia">B.</tp:taxon-name-part> <tp:taxon-name-part taxon-name-part-type="species" reg="fedor">fedor</tp:taxon-name-part></tp:taxon-name></italic> and narrowing more gradually. Epigyne with arcing ridges lateral to the openings in <italic><tp:taxon-name><tp:taxon-name-part taxon-name-part-type="genus" reg="Bavia">B.</tp:taxon-name-part> <tp:taxon-name-part taxon-name-part-type="species" reg="fedor">fedor</tp:taxon-name-part></tp:taxon-name></italic>; without such a ridge in <italic><tp:taxon-name><tp:taxon-name-part taxon-name-part-type="genus" reg="Bavia">B.</tp:taxon-name-part> <tp:taxon-name-part taxon-name-part-type="species" reg="nessagyna">nessagyna</tp:taxon-name-part></tp:taxon-name></italic>. <italic><tp:taxon-name><tp:taxon-name-part taxon-name-part-type="genus" reg="Bavia">B.</tp:taxon-name-part> <tp:taxon-name-part taxon-name-part-type="species" reg="nessagyna">nessagyna</tp:taxon-name-part></tp:taxon-name></italic> differs from <tp:taxon-name><tp:taxon-name-part taxon-name-part-type="genus" reg="Bavia">B.</tp:taxon-name-part> <tp:taxon-name-part taxon-name-part-type="uncertainty-rank">cf.</tp:taxon-name-part> <tp:taxon-name-part taxon-name-part-type="species" reg="capistrata">capistrata</tp:taxon-name-part></tp:taxon-name> in the distinct embolus, less contrasting markings, and the abdominal markings more transverse than longitudinal.</p><fig id="F5" position="float" orientation="portrait"><object-id xmlns:xlink="http://www.w3.org/1999/xlink" content-type="doi" xlink:type="simple">10.3897/zookeys.1004.57526.figures54-63</object-id><object-id xmlns:xlink="http://www.w3.org/1999/xlink" content-type="arpha" xlink:type="simple">F1214DFE-5C47-5A5A-A3E5-FFB588A3FAF3</object-id><label>Figures 54–63.</label><caption><p><italic><tp:taxon-name><tp:taxon-name-part taxon-name-part-type="genus" reg="Bavia">Bavia</tp:taxon-name-part> <tp:taxon-name-part taxon-name-part-type="species" reg="sexpunctata">sexpunctata</tp:taxon-name-part></tp:taxon-name></italic>. <bold>54</bold> male left palp, ventral view (Singapore, Upper Peirce Reservoir) <bold>55</bold> same, retrolateral view of tibia <bold>56</bold> epigyne, ventral (Singapore, Bukit Timah) <bold>57</bold> vulva, dorsal <bold>58, 59</bold> male (specimen AS19.2175, Singapore) <bold>60–63</bold> female (specimen AS19.0230, Singapore). Scale bars: on genitalia 0.1 mm.</p></caption><graphic xmlns:xlink="http://www.w3.org/1999/xlink" xlink:href="zookeys-1004-027-g005.jpg" position="float" orientation="portrait" xlink:type="simple" id="oo_487536.jpg"><uri content-type="original_file" xlink:type="simple">https://binary.pensoft.net/fig/487536</uri></graphic></fig></tp:treatment-sec><tp:treatment-sec sec-type="description" id="SECID0E2XDI"><title>Description.</title><p><bold>Male</bold> (based on holotype, specimen IDWM.20005). Carapace length 3.6; abdomen length 4.8. <bold><italic>Carapace</italic></bold> (Fig. <xref ref-type="fig" rid="F6">71</xref>): Broad, seeming even broader because of small tuft of setae at widest point just posterior to PLEs. Integument of ocular area black, thorax dark brown, except in alcohol pale orange yellow area just behind the ocular area. Bands of cream coloured scales lie just posterior to and lateral to the ocular area; thorax with a few small spots of cream scales, the two posterior ones of which are prominent and well separated, as in <italic><tp:taxon-name><tp:taxon-name-part taxon-name-part-type="genus" reg="Bavia">B.</tp:taxon-name-part> <tp:taxon-name-part taxon-name-part-type="species" reg="capistrata">capistrata</tp:taxon-name-part></tp:taxon-name></italic>. <bold><italic>Clypeus</italic></bold> dark and glabrous, but a disorderly fringe of long cream setae overhangs the chelicerae (Fig. <xref ref-type="fig" rid="F6">70</xref>). <bold><italic>Chelicerae</italic></bold> simple and mostly vertical, dark, with cream setae that, with those of the clypeus, give the appearance of an unkempt moustache. At least two teeth on retromargin (paratype with 6). <bold><italic>Palp</italic></bold> as in Fig. <xref ref-type="fig" rid="F6">64</xref>; embolus thin and accompanied by toothed <abbrev xmlns:xlink="http://www.w3.org/1999/xlink" xlink:title="terminal apophysis" id="ABBRID0EGZDI" xlink:type="simple">TmA</abbrev>. Femur dark basally, but terminally is pale, as are all more distal segments. Endites with thumb-like lobe laterally (Fig. <xref ref-type="fig" rid="F2">6</xref>). <bold><italic>Legs</italic></bold> II–IV notably paler than legs I, which bear annulae of white scales on patella and distally on tibia. Metatarsus I dark; tarsus pale. Ventral fringe of black setae beneath tibia and metatarsus I. <bold><italic>Abdomen</italic></bold> with dorsal markings primarily transverse, with four transverse pale bands separated by three dark bands.</p><fig id="F6" position="float" orientation="portrait"><object-id xmlns:xlink="http://www.w3.org/1999/xlink" content-type="doi" xlink:type="simple">10.3897/zookeys.1004.57526.figures64-75</object-id><object-id xmlns:xlink="http://www.w3.org/1999/xlink" content-type="arpha" xlink:type="simple">019019CC-AAEB-5771-88AC-DCDBAF0DC589</object-id><label>Figures 64–75.</label><caption><p><italic><tp:taxon-name><tp:taxon-name-part taxon-name-part-type="genus" reg="Bavia">Bavia</tp:taxon-name-part> <tp:taxon-name-part taxon-name-part-type="species" reg="nessagyna">nessagyna</tp:taxon-name-part></tp:taxon-name></italic> sp. nov. <bold>64</bold> male left palp, ventral view (holotype IDWM.20005) <bold>65</bold> same, retrolateral view of tibia <bold>66</bold> epigyne, ventral (specimen IDWM.20003) <bold>67</bold> vulva, dorsal <bold>68, 69</bold> male (specimen SWK12-4726) <bold>70–72</bold> male (specimen SWK12-0590) <bold>73–75</bold> female (specimen SWK12-4087). Distance between substrate grooves 10 mm. Scale bars: on genitalia 0.1 mm.</p></caption><graphic xmlns:xlink="http://www.w3.org/1999/xlink" xlink:href="zookeys-1004-027-g006.jpg" position="float" orientation="portrait" xlink:type="simple" id="oo_487537.jpg"><uri content-type="original_file" xlink:type="simple">https://binary.pensoft.net/fig/487537</uri></graphic></fig><p><bold>Female</bold> (based on paratype IDWM.20003). Carapace length 3.3; abdomen length 5.9. <bold><italic>Carapace</italic></bold> as in male, but lacking tuft at widest point. <bold><italic>Clypeus</italic></bold> and <bold><italic>Chelicerae</italic></bold> as in male. Five retromarginal teeth. <bold><italic>Legs</italic></bold> similar to those of male, but with first leg not quite so dark, and without the ventral fringe so distinctly developed. <bold><italic>Abdomen</italic></bold> with only a hint of transverse bands, instead dominated by longitudinal stripes: a narrow central pale band flanked by wide dark bands. <bold><italic>Epigyne</italic></bold> with <abbrev xmlns:xlink="http://www.w3.org/1999/xlink" xlink:title="epigynal coupling pocket" id="ABBRID0EQ2DI" xlink:type="simple">ECP</abbrev> beneath a posteriorly-projecting mound (Figs <xref ref-type="fig" rid="F6">66–67</xref>).</p></tp:treatment-sec><tp:treatment-sec sec-type="natural history" id="SECID0EY2DI"><title>Natural history.</title><p>All specimens from Lambir Hills were collected on big-leaved foliage (e.g., palms) except for IDWM.20004 whose collecting record says simply “foliage”.</p></tp:treatment-sec><tp:treatment-sec sec-type="material" id="SECID0E42DI"><title>Additional material examined.</title><p>One female from Malaysia: Sarawak: Lambir Hills Nat. Pk., Inoue Trail, <named-content xmlns:xlink="http://www.w3.org/1999/xlink" content-type="dwc:verbatimCoordinates" xlink:type="simple"><named-content content-type="geo-json" specific-use="{&#34;type&#34;:&#34;Point&#34;,&#34;coordinates&#34;:[114.034600,4.200200]}" id="NCID0EG3DI" xlink:type="simple">4.2002°N, 114.0346°E</named-content></named-content> to <named-content xmlns:xlink="http://www.w3.org/1999/xlink" content-type="dwc:verbatimCoordinates" xlink:type="simple"><named-content content-type="geo-json" specific-use="{&#34;type&#34;:&#34;Point&#34;,&#34;coordinates&#34;:[114.034200,4.200400]}" id="NCID0EO3DI" xlink:type="simple">4.2004°N, 114.0342°E</named-content></named-content>, 200 m el. 4 April 2012 Maddison/Piascik/Ang WPM#12-130. One male from Malaysia: Sarawak: Bako Nat. Pk., Mangroves, beach forest, <named-content xmlns:xlink="http://www.w3.org/1999/xlink" content-type="dwc:verbatimCoordinates" xlink:type="simple"><named-content content-type="geo-json" specific-use="{&#34;type&#34;:&#34;Point&#34;,&#34;coordinates&#34;:[110.446000,1.722000]}" id="NCID0EW3DI" xlink:type="simple">1.722°N, 110.446°E</named-content></named-content>, 0 m el. 8 March 2012 Maddison/Piascik/Ang/Lee WPM#12-003.</p></tp:treatment-sec><tp:treatment-sec><!--Section generated to contain objects referenced in tp:taxon-treatment.--><fig id="F2" position="float" orientation="portrait"><object-id xmlns:xlink="http://www.w3.org/1999/xlink" content-type="doi" xlink:type="simple">10.3897/zookeys.1004.57526.figures4-35</object-id><object-id xmlns:xlink="http://www.w3.org/1999/xlink" content-type="arpha" xlink:type="simple">487581B9-189E-5B75-8202-B47885DFC461</object-id><label>Figures 4–35.</label><caption><p>Variation in traits among baviines <bold>4, 5</bold> oblique views of female prosoma <bold>4</bold><italic><tp:taxon-name><tp:taxon-name-part taxon-name-part-type="genus" reg="Bavia">Bavia</tp:taxon-name-part> <tp:taxon-name-part taxon-name-part-type="species" reg="nessagyna">nessagyna</tp:taxon-name-part></tp:taxon-name></italic> (specimen IDWM.20004; note convex front face of chelicerae, and typical thorax) <bold>5</bold><italic><tp:taxon-name><tp:taxon-name-part taxon-name-part-type="genus" reg="Indopadilla">Indopadilla</tp:taxon-name-part> <tp:taxon-name-part taxon-name-part-type="species" reg="redunca">redunca</tp:taxon-name-part></tp:taxon-name></italic> (holotype IDWM.20011; note concave front face of chelicerae, and thoracic bulges) <bold>6–12</bold> left male endite (9 also with chelicera) <bold>6</bold><italic><tp:taxon-name><tp:taxon-name-part taxon-name-part-type="genus" reg="Bavia">Bavia</tp:taxon-name-part> <tp:taxon-name-part taxon-name-part-type="species" reg="nessagyna">nessagyna</tp:taxon-name-part></tp:taxon-name></italic> (holotype IDWM.20005) <bold>7</bold><italic><tp:taxon-name><tp:taxon-name-part taxon-name-part-type="genus" reg="Indopadilla">Indopadilla</tp:taxon-name-part> <tp:taxon-name-part taxon-name-part-type="species" reg="redunca">redunca</tp:taxon-name-part></tp:taxon-name></italic> (specimen SWK12-M0009) <bold>8</bold><italic><tp:taxon-name><tp:taxon-name-part taxon-name-part-type="genus" reg="Stagetillus">Stagetillus</tp:taxon-name-part> <tp:taxon-name-part taxon-name-part-type="species" reg="opaciceps">opaciceps</tp:taxon-name-part></tp:taxon-name></italic> (specimen JK.08.08.19.0001) <bold>9</bold><italic><tp:taxon-name><tp:taxon-name-part taxon-name-part-type="genus" reg="Padillothorax">Padillothorax</tp:taxon-name-part> <tp:taxon-name-part taxon-name-part-type="species" reg="semiostrinus">semiostrinus</tp:taxon-name-part></tp:taxon-name></italic> (specimen JK.20.06.20.001) <bold>10</bold><italic><tp:taxon-name><tp:taxon-name-part taxon-name-part-type="genus" reg="Padillothorax">Padillothorax</tp:taxon-name-part> <tp:taxon-name-part taxon-name-part-type="species" reg="badut">badut</tp:taxon-name-part></tp:taxon-name></italic> (specimen SWK12-4688) <bold>11</bold><italic><tp:taxon-name><tp:taxon-name-part taxon-name-part-type="genus" reg="Maripanthus">Maripanthus</tp:taxon-name-part> <tp:taxon-name-part taxon-name-part-type="species" reg="jubatus">jubatus</tp:taxon-name-part></tp:taxon-name></italic> (specimen AS19.4373) <bold>12</bold><italic><tp:taxon-name><tp:taxon-name-part taxon-name-part-type="genus" reg="Piranthus">Piranthus</tp:taxon-name-part> <tp:taxon-name-part taxon-name-part-type="species" reg="planolancis">planolancis</tp:taxon-name-part></tp:taxon-name></italic> (specimen AS19.5970) <bold>13–20</bold> carapace (all females except <bold>15</bold>) <bold>13</bold><italic><tp:taxon-name><tp:taxon-name-part taxon-name-part-type="genus" reg="Bavia">Bavia</tp:taxon-name-part> <tp:taxon-name-part taxon-name-part-type="species" reg="nessagyna">nessagyna</tp:taxon-name-part></tp:taxon-name></italic> (specimen IDWM.20004) <bold>14</bold><italic><tp:taxon-name><tp:taxon-name-part taxon-name-part-type="genus" reg="Indopadilla">Indopadilla</tp:taxon-name-part> <tp:taxon-name-part taxon-name-part-type="species" reg="redunca">redunca</tp:taxon-name-part></tp:taxon-name></italic> (holotype IDWM.20011) <bold>15</bold><italic><tp:taxon-name><tp:taxon-name-part taxon-name-part-type="genus" reg="Stagetillus">Stagetillus</tp:taxon-name-part> <tp:taxon-name-part taxon-name-part-type="species" reg="opaciceps">opaciceps</tp:taxon-name-part></tp:taxon-name></italic> male (specimen JK.13.02.26.0017) <bold>16</bold><italic><tp:taxon-name><tp:taxon-name-part taxon-name-part-type="genus" reg="Stagetillus">Stagetillus</tp:taxon-name-part></tp:taxon-name></italic> cf. <italic>opaciceps</italic> female (specimen MRB079).<bold>17</bold><italic><tp:taxon-name><tp:taxon-name-part taxon-name-part-type="genus" reg="Padillothorax">Padillothorax</tp:taxon-name-part> <tp:taxon-name-part taxon-name-part-type="species" reg="semiostrinus">semiostrinus</tp:taxon-name-part></tp:taxon-name></italic> (specimen JK.20.06.20.001) <bold>18</bold><italic><tp:taxon-name><tp:taxon-name-part taxon-name-part-type="genus" reg="Padillothorax">Padillothorax</tp:taxon-name-part> <tp:taxon-name-part taxon-name-part-type="species" reg="mulu">mulu</tp:taxon-name-part></tp:taxon-name></italic> (from Mulu Nat. Pk.) <bold>19</bold><italic><tp:taxon-name><tp:taxon-name-part taxon-name-part-type="genus" reg="Maripanthus">Maripanthus</tp:taxon-name-part> <tp:taxon-name-part taxon-name-part-type="species" reg="reinholdae">reinholdae</tp:taxon-name-part></tp:taxon-name></italic> (specimen SWK12-1934) <bold>20</bold><italic><tp:taxon-name><tp:taxon-name-part taxon-name-part-type="genus" reg="Piranthus">Piranthus</tp:taxon-name-part> <tp:taxon-name-part taxon-name-part-type="species" reg="planolancis">planolancis</tp:taxon-name-part></tp:taxon-name></italic> (specimen AS19.5940) <bold>21–28</bold> Metatarsus of first leg, retrolateral view. All female except <bold>24</bold> male. All are of left legs except <bold>23, 25, 28</bold> which are of right leg, digitally flipped <bold>21</bold><italic><tp:taxon-name><tp:taxon-name-part taxon-name-part-type="genus" reg="Bavia">Bavia</tp:taxon-name-part> <tp:taxon-name-part taxon-name-part-type="species" reg="nessagyna">nessagyna</tp:taxon-name-part></tp:taxon-name></italic> (specimen IDWM.20004) <bold>22</bold><italic><tp:taxon-name><tp:taxon-name-part taxon-name-part-type="genus" reg="Indopadilla">Indopadilla</tp:taxon-name-part> <tp:taxon-name-part taxon-name-part-type="species" reg="kahariana">kahariana</tp:taxon-name-part></tp:taxon-name></italic> (specimen SWK12-1876) <bold>23</bold><italic><tp:taxon-name><tp:taxon-name-part taxon-name-part-type="genus" reg="Stagetillus">Stagetillus</tp:taxon-name-part></tp:taxon-name></italic> cf. <italic>opaciceps</italic> (specimen MRB079) <bold>24</bold><italic><tp:taxon-name><tp:taxon-name-part taxon-name-part-type="genus" reg="Padillothorax">Padillothorax</tp:taxon-name-part> <tp:taxon-name-part taxon-name-part-type="species" reg="semiostrinus">semiostrinus</tp:taxon-name-part></tp:taxon-name></italic> (specimen SWK12-EP0105) <bold>25</bold><italic><tp:taxon-name><tp:taxon-name-part taxon-name-part-type="genus" reg="Padillothorax">Padillothorax</tp:taxon-name-part> <tp:taxon-name-part taxon-name-part-type="species" reg="mulu">mulu</tp:taxon-name-part></tp:taxon-name></italic> (specimen SWK12-EP0105) <bold>26</bold><italic><tp:taxon-name><tp:taxon-name-part taxon-name-part-type="genus" reg="Maripanthus">Maripanthus</tp:taxon-name-part> <tp:taxon-name-part taxon-name-part-type="species" reg="reinholdae">reinholdae</tp:taxon-name-part></tp:taxon-name></italic> (specimen SWK12-1934) <bold>27</bold><italic><tp:taxon-name><tp:taxon-name-part taxon-name-part-type="genus" reg="Maripanthus">Maripanthus</tp:taxon-name-part> <tp:taxon-name-part taxon-name-part-type="species" reg="draconis">draconis</tp:taxon-name-part></tp:taxon-name></italic> (from Gunung Belemut, Johor) <bold>28</bold><italic><tp:taxon-name><tp:taxon-name-part taxon-name-part-type="genus" reg="Piranthus">Piranthus</tp:taxon-name-part> <tp:taxon-name-part taxon-name-part-type="species" reg="planolancis">planolancis</tp:taxon-name-part></tp:taxon-name></italic> (specimen AS19.5940) <bold>29–35</bold> prolateral surface of male first leg femur. <bold>29</bold><italic><tp:taxon-name><tp:taxon-name-part taxon-name-part-type="genus" reg="Bavia">Bavia</tp:taxon-name-part></tp:taxon-name></italic> cf. <italic>capistrata</italic> (specimen from Singapore) <bold>30</bold><italic><tp:taxon-name><tp:taxon-name-part taxon-name-part-type="genus" reg="Indopadilla">Indopadilla</tp:taxon-name-part> <tp:taxon-name-part taxon-name-part-type="species" reg="kahariana">kahariana</tp:taxon-name-part></tp:taxon-name></italic> (specimen from Lambir Hills Nat. Pk.) <bold>31</bold><italic><tp:taxon-name><tp:taxon-name-part taxon-name-part-type="genus" reg="Stagetillus">Stagetillus</tp:taxon-name-part> <tp:taxon-name-part taxon-name-part-type="species" reg="opaciceps">opaciceps</tp:taxon-name-part></tp:taxon-name></italic> (specimen JK.08.08.19.0001) <bold>32</bold><italic><tp:taxon-name><tp:taxon-name-part taxon-name-part-type="genus" reg="Padillothorax">Padillothorax</tp:taxon-name-part> <tp:taxon-name-part taxon-name-part-type="species" reg="semiostrinus">semiostrinus</tp:taxon-name-part></tp:taxon-name></italic> (specimen JK.20.06.20.001) <bold>33</bold><italic><tp:taxon-name><tp:taxon-name-part taxon-name-part-type="genus" reg="Padillothorax">Padillothorax</tp:taxon-name-part> <tp:taxon-name-part taxon-name-part-type="species" reg="badut">badut</tp:taxon-name-part></tp:taxon-name></italic> (specimen SWK12-4688) <bold>34</bold><italic><tp:taxon-name><tp:taxon-name-part taxon-name-part-type="genus" reg="Maripanthus">Maripanthus</tp:taxon-name-part> <tp:taxon-name-part taxon-name-part-type="species" reg="draconis">draconis</tp:taxon-name-part></tp:taxon-name></italic> (specimen from Johor, Gunung Lambak) <bold>35</bold><italic><tp:taxon-name><tp:taxon-name-part taxon-name-part-type="genus" reg="Piranthus">Piranthus</tp:taxon-name-part> <tp:taxon-name-part taxon-name-part-type="species" reg="bakau">bakau</tp:taxon-name-part></tp:taxon-name></italic> (holotype). Scale bars: 0.1 mm (<bold>6–12, 21–35</bold>), 1.0 mm (<bold>4, 5, 13–20</bold>).</p></caption><graphic xmlns:xlink="http://www.w3.org/1999/xlink" xlink:href="zookeys-1004-027-g002.jpg" position="float" orientation="portrait" xlink:type="simple" id="oo_487533.jpg"><uri content-type="original_file" xlink:type="simple">https://binary.pensoft.net/fig/487533</uri></graphic></fig></tp:treatment-sec><ref-list><ref id="B3"><mixed-citation xmlns:xlink="http://www.w3.org/1999/xlink" xlink:type="simple"><person-group><name name-style="western"><surname>Berry</surname><given-names>JW</given-names></name><name name-style="western"><surname>Beatty</surname><given-names>JA</given-names></name><name name-style="western"><surname>Prószyński</surname><given-names>J</given-names></name></person-group> (<year>1997</year>) <article-title><tp:taxon-name><tp:taxon-name-part taxon-name-part-type="family">Salticidae</tp:taxon-name-part></tp:taxon-name> of the Pacific Islands. II. Distribution of nine genera, with descriptions of eleven new species.</article-title><source>Journal of Arachnology</source><volume>25</volume>: <fpage>109</fpage>–<lpage>136</lpage>.</mixed-citation></ref></ref-list></tp:taxon-treatment>
