# Supplementary material for: A phylogenetic and taxonomic review of baviine jumping spiders (Araneae, Salticidae, Baviini)
Source: Zookeys. 2020 Dec 16;1004:27–97. doi: 10.3897/zookeys.1004.57526 (PMC7758311; doi:10.3897/zookeys.1004.57526)
Supplement: XML Treatment for Indopadilla bamilin [file zookeys.1004.57526-treatment4.xml]

<!DOCTYPE tp:taxon-treatment
  PUBLIC "-//TaxonX//DTD Taxonomic Treatment Publishing DTD v0 20100105//EN" "tax-treatment-NSO.dtd">
<tp:taxon-treatment xmlns:tp="http://www.plazi.org/taxpub"><tp:treatment-meta><kwd-group><label>Taxon classification</label><kwd><named-content xmlns:xlink="http://www.w3.org/1999/xlink" content-type="kingdom">Animalia</named-content></kwd><kwd><named-content xmlns:xlink="http://www.w3.org/1999/xlink" content-type="order">Araneae</named-content></kwd><kwd><named-content xmlns:xlink="http://www.w3.org/1999/xlink" content-type="family">Salticidae</named-content></kwd></kwd-group><mixed-citation publication-type="journal"><person-group><name><surname>Maddison</surname><given-names>Wayne P.</given-names></name><name><surname>Beattie</surname><given-names>Imara</given-names></name><name><surname>Marathe</surname><given-names>Kiran</given-names></name><name><surname>Ng</surname><given-names>Paul Y. C.</given-names></name><name><surname>Kanesharatnam</surname><given-names>Nilani</given-names></name><name><surname>Benjamin</surname><given-names>Suresh P.</given-names></name><name><surname>Kunte</surname><given-names>Krushnamegh</given-names></name></person-group><article-title>A phylogenetic and taxonomic review of baviine jumping spiders (<tp:taxon-name><tp:taxon-name-part taxon-name-part-type="order">Araneae</tp:taxon-name-part></tp:taxon-name>, <tp:taxon-name><tp:taxon-name-part taxon-name-part-type="family">Salticidae</tp:taxon-name-part></tp:taxon-name>, <tp:taxon-name><tp:taxon-name-part taxon-name-part-type="tribe">Baviini</tp:taxon-name-part></tp:taxon-name>)</article-title><source>Zookeys</source><day>16</day><month>12</month><year>2020</year><volume>1004</volume><fpage>27</fpage><lpage>97</lpage><pub-id pub-id-type="doi">10.3897/zookeys.1004.57526</pub-id></mixed-citation></tp:treatment-meta><tp:nomenclature><tp:taxon-name><object-id xmlns:xlink="http://www.w3.org/1999/xlink" content-type="arpha" xlink:type="simple">AB5805F3-E60F-5AC2-8AA5-26C669FBCA1D</object-id>
                <tp:taxon-name-part taxon-name-part-type="genus" reg="Indopadilla">Indopadilla</tp:taxon-name-part>
                <tp:taxon-name-part taxon-name-part-type="species" reg="bamilin">bamilin</tp:taxon-name-part>
                <object-id xmlns:xlink="http://www.w3.org/1999/xlink" content-type="zoobank" xlink:type="simple">http://zoobank.org/537ADFA4-923D-4295-8824-D22388ED5BCA</object-id>
              </tp:taxon-name><tp:taxon-authority>Maddison, sp. nov.</tp:taxon-authority><xref ref-type="fig" rid="F7">Figs 76–79</xref></tp:nomenclature><tp:treatment-sec sec-type="type material" id="SECID0EFUAK"><title>Type material.</title><p><bold><italic>Holotype</italic></bold> male (specimen SWK12-1618, in <named-content xmlns:xlink="http://www.w3.org/1999/xlink" content-type="dwc:institutional_code" xlink:type="simple">UBCZ</named-content>) from Malaysia: Sarawak: Mulu Nat. Pk., Clearwater Cave Trail, <named-content xmlns:xlink="http://www.w3.org/1999/xlink" content-type="dwc:verbatimCoordinates" xlink:type="simple"><named-content content-type="geo-json" specific-use="{&#34;type&#34;:&#34;Point&#34;,&#34;coordinates&#34;:[114.829200,4.059700]}" id="NCID0EYUAK" xlink:type="simple">4.0597°N, 114.8292°E</named-content></named-content> to <named-content xmlns:xlink="http://www.w3.org/1999/xlink" content-type="dwc:verbatimCoordinates" xlink:type="simple"><named-content content-type="geo-json" specific-use="{&#34;type&#34;:&#34;Point&#34;,&#34;coordinates&#34;:[114.829100,4.059200]}" id="NCID0EAVAK" xlink:type="simple">4.0592°N, 114.8291°E</named-content></named-content>, 60 m el. 14 March 2012 Maddison/Piascik/Ang WPM#12-027.</p></tp:treatment-sec><tp:treatment-sec sec-type="etymology" id="SECID0EFVAK"><title>Etymology.</title><p>An arbitrary combination of letters, ungendered. <italic>Other names</italic>: In <xref ref-type="bibr" rid="B23">Maddison (2015b)</xref> and WPM’s lab notebooks the informal code for this species was “BVBML”.</p></tp:treatment-sec><tp:treatment-sec sec-type="diagnosis" id="SECID0ERVAK"><title>Diagnosis.</title><p>Both embolus and <abbrev xmlns:xlink="http://www.w3.org/1999/xlink" xlink:title="retrolateral tibial apophysis" id="ABBRID0EXVAK" xlink:type="simple">RTA</abbrev> short and simple (Fig. <xref ref-type="fig" rid="F7">76</xref>). Other species with such a short embolus have a distinct <abbrev xmlns:xlink="http://www.w3.org/1999/xlink" xlink:title="terminal apophysis" id="ABBRID0E6VAK" xlink:type="simple">TmA</abbrev> (<italic><tp:taxon-name><tp:taxon-name-part taxon-name-part-type="genus" reg="Indopadilla">I.</tp:taxon-name-part> <tp:taxon-name-part taxon-name-part-type="species" reg="annamita">annamita</tp:taxon-name-part></tp:taxon-name></italic>, <italic><tp:taxon-name><tp:taxon-name-part taxon-name-part-type="genus" reg="Indopadilla">I.</tp:taxon-name-part> <tp:taxon-name-part taxon-name-part-type="species" reg="kahariana">kahariana</tp:taxon-name-part></tp:taxon-name></italic>, <italic><tp:taxon-name><tp:taxon-name-part taxon-name-part-type="genus" reg="Indopadilla">I.</tp:taxon-name-part> <tp:taxon-name-part taxon-name-part-type="species" reg="redunca">redunca</tp:taxon-name-part></tp:taxon-name></italic>, <italic><tp:taxon-name><tp:taxon-name-part taxon-name-part-type="genus" reg="Indopadilla">I.</tp:taxon-name-part> <tp:taxon-name-part taxon-name-part-type="species" reg="sabivia">sabivia</tp:taxon-name-part></tp:taxon-name></italic>), which seems lacking in <italic><tp:taxon-name><tp:taxon-name-part taxon-name-part-type="genus" reg="Indopadilla">I.</tp:taxon-name-part> <tp:taxon-name-part taxon-name-part-type="species" reg="bamilin">bamilin</tp:taxon-name-part></tp:taxon-name></italic>. First legs and body dark. None of the known females is an obvious match for this male in terms of markings or molecular phylogenetic placement, but also the unmatched females have longer copulatory ducts than would be expected for such a short embolus, or have a more dramatic <abbrev xmlns:xlink="http://www.w3.org/1999/xlink" xlink:title="epigynal coupling pocket" id="ABBRID0E1XAK" xlink:type="simple">ECP</abbrev> than expected for the simple <abbrev xmlns:xlink="http://www.w3.org/1999/xlink" xlink:title="retrolateral tibial apophysis" id="ABBRID0E5XAK" xlink:type="simple">RTA</abbrev>.</p></tp:treatment-sec><tp:treatment-sec sec-type="description" id="SECID0ECYAK"><title>Description.</title><p><bold>Male</bold> (based on holotype, specimen SWK12-1618). Carapace length 2.3; abdomen length 3.0. <bold><italic>Carapace</italic></bold> dark brown, slightly paler around fovea, with a few patches of pale scales on thorax (Figs <xref ref-type="fig" rid="F7">78</xref>, <xref ref-type="fig" rid="F7">79</xref>). <bold><italic>Clypeus</italic></bold> dark, narrow; status of arthrodial membrane unclear, as chelicerae are somewhat sunken into the prosoma. <bold><italic>Chelicerae</italic></bold> vertical, brown, concave in front and with lateral ridge. Retromarginal teeth at least three, on long ridge. <bold><italic>Palp</italic></bold> femur dark; more distal segments pale. Embolus short, undivided (i.e., no <abbrev xmlns:xlink="http://www.w3.org/1999/xlink" xlink:title="terminal apophysis" id="ABBRID0E5YAK" xlink:type="simple">TmA</abbrev>; Fig. <xref ref-type="fig" rid="F7">76</xref>). Tibia with dorsal lobe distally (Fig. <xref ref-type="fig" rid="F7">77</xref>). Endite rounded laterally, without corner or lobe. <bold><italic>Legs</italic></bold> strongly contrasting between black leg I and pale legs II–IV. First patella entirely black. <bold><italic>Abdomen</italic></bold> dark red in life, with longitudinal band of pale scales on each side broken as typical for the genus.</p><fig id="F7" position="float" orientation="portrait"><object-id xmlns:xlink="http://www.w3.org/1999/xlink" content-type="doi" xlink:type="simple">10.3897/zookeys.1004.57526.figures76-79</object-id><object-id xmlns:xlink="http://www.w3.org/1999/xlink" content-type="arpha" xlink:type="simple">B917F089-EB11-5468-8DC7-84AC401E6184</object-id><label>Figures 76–79.</label><caption><p><italic><tp:taxon-name><tp:taxon-name-part taxon-name-part-type="genus" reg="Indopadilla">Indopadilla</tp:taxon-name-part> <tp:taxon-name-part taxon-name-part-type="species" reg="bamilin">bamilin</tp:taxon-name-part></tp:taxon-name></italic> sp. nov., male holotype SWK12-1618 <bold>76</bold> left palp, ventral view <bold>77</bold> same, retrolateral view of tibia <bold>78, 79</bold> holotype. Scale bars: on palp 0.1 mm; on bodies 1.0 mm.</p></caption><graphic xmlns:xlink="http://www.w3.org/1999/xlink" xlink:href="zookeys-1004-027-g007.jpg" position="float" orientation="portrait" xlink:type="simple" id="oo_487538.jpg"><uri content-type="original_file" xlink:type="simple">https://binary.pensoft.net/fig/487538</uri></graphic></fig></tp:treatment-sec><ref-list><ref id="B23"><mixed-citation xmlns:xlink="http://www.w3.org/1999/xlink" xlink:type="simple"><person-group><name name-style="western"><surname>Maddison</surname><given-names>WP</given-names></name></person-group> (<year>2015b</year>) Salticid images. <ext-link xlink:type="simple" ext-link-type="uri" xlink:href="http://salticidae.org/salticidImages/">http://salticidae.org/salticidImages/</ext-link> [Accessed 28 July 2020]</mixed-citation></ref></ref-list></tp:taxon-treatment>
