# Supplementary material for: A phylogenetic and taxonomic review of baviine jumping spiders (Araneae, Salticidae, Baviini)
Source: Zookeys. 2020 Dec 16;1004:27–97. doi: 10.3897/zookeys.1004.57526 (PMC7758311; doi:10.3897/zookeys.1004.57526)
Supplement: XML Treatment for Indopadilla kahariana [file zookeys.1004.57526-treatment5.xml]

<!DOCTYPE tp:taxon-treatment
  PUBLIC "-//TaxonX//DTD Taxonomic Treatment Publishing DTD v0 20100105//EN" "tax-treatment-NSO.dtd">
<tp:taxon-treatment xmlns:tp="http://www.plazi.org/taxpub"><tp:treatment-meta><kwd-group><label>Taxon classification</label><kwd><named-content xmlns:xlink="http://www.w3.org/1999/xlink" content-type="kingdom">Animalia</named-content></kwd><kwd><named-content xmlns:xlink="http://www.w3.org/1999/xlink" content-type="order">Araneae</named-content></kwd><kwd><named-content xmlns:xlink="http://www.w3.org/1999/xlink" content-type="family">Salticidae</named-content></kwd></kwd-group><mixed-citation publication-type="journal"><person-group><name><surname>Maddison</surname><given-names>Wayne P.</given-names></name><name><surname>Beattie</surname><given-names>Imara</given-names></name><name><surname>Marathe</surname><given-names>Kiran</given-names></name><name><surname>Ng</surname><given-names>Paul Y. C.</given-names></name><name><surname>Kanesharatnam</surname><given-names>Nilani</given-names></name><name><surname>Benjamin</surname><given-names>Suresh P.</given-names></name><name><surname>Kunte</surname><given-names>Krushnamegh</given-names></name></person-group><article-title>A phylogenetic and taxonomic review of baviine jumping spiders (<tp:taxon-name><tp:taxon-name-part taxon-name-part-type="order">Araneae</tp:taxon-name-part></tp:taxon-name>, <tp:taxon-name><tp:taxon-name-part taxon-name-part-type="family">Salticidae</tp:taxon-name-part></tp:taxon-name>, <tp:taxon-name><tp:taxon-name-part taxon-name-part-type="tribe">Baviini</tp:taxon-name-part></tp:taxon-name>)</article-title><source>Zookeys</source><day>16</day><month>12</month><year>2020</year><volume>1004</volume><fpage>27</fpage><lpage>97</lpage><pub-id pub-id-type="doi">10.3897/zookeys.1004.57526</pub-id></mixed-citation></tp:treatment-meta><tp:nomenclature><tp:taxon-name><object-id xmlns:xlink="http://www.w3.org/1999/xlink" content-type="arpha" xlink:type="simple">A1A082C7-0F2A-5A81-9A37-927F32EDEF9A</object-id>
                <tp:taxon-name-part taxon-name-part-type="genus" reg="Indopadilla">Indopadilla</tp:taxon-name-part>
                <tp:taxon-name-part taxon-name-part-type="species" reg="kahariana">kahariana</tp:taxon-name-part>
              </tp:taxon-name><tp:taxon-authority>(Prószyński &amp; Deeleman-Reinhold, 2013)</tp:taxon-authority><tp:taxon-status xmlns:xlink="http://www.w3.org/1999/xlink" xlink:type="simple">comb. nov.</tp:taxon-status><xref ref-type="fig" rid="F2">Figs 22</xref><xref ref-type="fig" rid="F2">, 30</xref><xref ref-type="fig" rid="F8">, 80–92</xref><tp:nomenclature-citation-list><tp:nomenclature-citation><tp:taxon-name>
                    <tp:taxon-name-part taxon-name-part-type="genus" reg="Bavia">Bavia</tp:taxon-name-part> <tp:taxon-name-part taxon-name-part-type="species" reg="kahariana">kahariana</tp:taxon-name-part></tp:taxon-name><comment>Prószyński &amp; Deeleman-Reinhold, 2013: 115–117, figs 1–9.</comment></tp:nomenclature-citation></tp:nomenclature-citation-list></tp:nomenclature><tp:treatment-sec sec-type="notes" id="SECID0EM3AK"><title>Notes.</title><p>We include illustrations of the described <italic><tp:taxon-name><tp:taxon-name-part taxon-name-part-type="genus" reg="Indopadilla">Indopadilla</tp:taxon-name-part> <tp:taxon-name-part taxon-name-part-type="species" reg="kahariana">kahariana</tp:taxon-name-part></tp:taxon-name></italic>, to show living specimens and to show the genitalia in detail. Christa Deeleman-Reinhold kindly compared the type specimens to our illustrations and confirmed the match. A photograph of a living female is shown by <xref ref-type="bibr" rid="B18">Koh and Bay (2019</xref>, page 203, fig. A). In WPM’s field and lab notebooks the informal code for this species was “BVSMB”.</p></tp:treatment-sec><tp:treatment-sec><!--Section generated to contain objects referenced in tp:taxon-treatment.--><fig id="F2" position="float" orientation="portrait"><object-id xmlns:xlink="http://www.w3.org/1999/xlink" content-type="doi" xlink:type="simple">10.3897/zookeys.1004.57526.figures4-35</object-id><object-id xmlns:xlink="http://www.w3.org/1999/xlink" content-type="arpha" xlink:type="simple">487581B9-189E-5B75-8202-B47885DFC461</object-id><label>Figures 4–35.</label><caption><p>Variation in traits among baviines <bold>4, 5</bold> oblique views of female prosoma <bold>4</bold><italic><tp:taxon-name><tp:taxon-name-part taxon-name-part-type="genus" reg="Bavia">Bavia</tp:taxon-name-part> <tp:taxon-name-part taxon-name-part-type="species" reg="nessagyna">nessagyna</tp:taxon-name-part></tp:taxon-name></italic> (specimen IDWM.20004; note convex front face of chelicerae, and typical thorax) <bold>5</bold><italic><tp:taxon-name><tp:taxon-name-part taxon-name-part-type="genus" reg="Indopadilla">Indopadilla</tp:taxon-name-part> <tp:taxon-name-part taxon-name-part-type="species" reg="redunca">redunca</tp:taxon-name-part></tp:taxon-name></italic> (holotype IDWM.20011; note concave front face of chelicerae, and thoracic bulges) <bold>6–12</bold> left male endite (9 also with chelicera) <bold>6</bold><italic><tp:taxon-name><tp:taxon-name-part taxon-name-part-type="genus" reg="Bavia">Bavia</tp:taxon-name-part> <tp:taxon-name-part taxon-name-part-type="species" reg="nessagyna">nessagyna</tp:taxon-name-part></tp:taxon-name></italic> (holotype IDWM.20005) <bold>7</bold><italic><tp:taxon-name><tp:taxon-name-part taxon-name-part-type="genus" reg="Indopadilla">Indopadilla</tp:taxon-name-part> <tp:taxon-name-part taxon-name-part-type="species" reg="redunca">redunca</tp:taxon-name-part></tp:taxon-name></italic> (specimen SWK12-M0009) <bold>8</bold><italic><tp:taxon-name><tp:taxon-name-part taxon-name-part-type="genus" reg="Stagetillus">Stagetillus</tp:taxon-name-part> <tp:taxon-name-part taxon-name-part-type="species" reg="opaciceps">opaciceps</tp:taxon-name-part></tp:taxon-name></italic> (specimen JK.08.08.19.0001) <bold>9</bold><italic><tp:taxon-name><tp:taxon-name-part taxon-name-part-type="genus" reg="Padillothorax">Padillothorax</tp:taxon-name-part> <tp:taxon-name-part taxon-name-part-type="species" reg="semiostrinus">semiostrinus</tp:taxon-name-part></tp:taxon-name></italic> (specimen JK.20.06.20.001) <bold>10</bold><italic><tp:taxon-name><tp:taxon-name-part taxon-name-part-type="genus" reg="Padillothorax">Padillothorax</tp:taxon-name-part> <tp:taxon-name-part taxon-name-part-type="species" reg="badut">badut</tp:taxon-name-part></tp:taxon-name></italic> (specimen SWK12-4688) <bold>11</bold><italic><tp:taxon-name><tp:taxon-name-part taxon-name-part-type="genus" reg="Maripanthus">Maripanthus</tp:taxon-name-part> <tp:taxon-name-part taxon-name-part-type="species" reg="jubatus">jubatus</tp:taxon-name-part></tp:taxon-name></italic> (specimen AS19.4373) <bold>12</bold><italic><tp:taxon-name><tp:taxon-name-part taxon-name-part-type="genus" reg="Piranthus">Piranthus</tp:taxon-name-part> <tp:taxon-name-part taxon-name-part-type="species" reg="planolancis">planolancis</tp:taxon-name-part></tp:taxon-name></italic> (specimen AS19.5970) <bold>13–20</bold> carapace (all females except <bold>15</bold>) <bold>13</bold><italic><tp:taxon-name><tp:taxon-name-part taxon-name-part-type="genus" reg="Bavia">Bavia</tp:taxon-name-part> <tp:taxon-name-part taxon-name-part-type="species" reg="nessagyna">nessagyna</tp:taxon-name-part></tp:taxon-name></italic> (specimen IDWM.20004) <bold>14</bold><italic><tp:taxon-name><tp:taxon-name-part taxon-name-part-type="genus" reg="Indopadilla">Indopadilla</tp:taxon-name-part> <tp:taxon-name-part taxon-name-part-type="species" reg="redunca">redunca</tp:taxon-name-part></tp:taxon-name></italic> (holotype IDWM.20011) <bold>15</bold><italic><tp:taxon-name><tp:taxon-name-part taxon-name-part-type="genus" reg="Stagetillus">Stagetillus</tp:taxon-name-part> <tp:taxon-name-part taxon-name-part-type="species" reg="opaciceps">opaciceps</tp:taxon-name-part></tp:taxon-name></italic> male (specimen JK.13.02.26.0017) <bold>16</bold><italic><tp:taxon-name><tp:taxon-name-part taxon-name-part-type="genus" reg="Stagetillus">Stagetillus</tp:taxon-name-part></tp:taxon-name></italic> cf. <italic>opaciceps</italic> female (specimen MRB079).<bold>17</bold><italic><tp:taxon-name><tp:taxon-name-part taxon-name-part-type="genus" reg="Padillothorax">Padillothorax</tp:taxon-name-part> <tp:taxon-name-part taxon-name-part-type="species" reg="semiostrinus">semiostrinus</tp:taxon-name-part></tp:taxon-name></italic> (specimen JK.20.06.20.001) <bold>18</bold><italic><tp:taxon-name><tp:taxon-name-part taxon-name-part-type="genus" reg="Padillothorax">Padillothorax</tp:taxon-name-part> <tp:taxon-name-part taxon-name-part-type="species" reg="mulu">mulu</tp:taxon-name-part></tp:taxon-name></italic> (from Mulu Nat. Pk.) <bold>19</bold><italic><tp:taxon-name><tp:taxon-name-part taxon-name-part-type="genus" reg="Maripanthus">Maripanthus</tp:taxon-name-part> <tp:taxon-name-part taxon-name-part-type="species" reg="reinholdae">reinholdae</tp:taxon-name-part></tp:taxon-name></italic> (specimen SWK12-1934) <bold>20</bold><italic><tp:taxon-name><tp:taxon-name-part taxon-name-part-type="genus" reg="Piranthus">Piranthus</tp:taxon-name-part> <tp:taxon-name-part taxon-name-part-type="species" reg="planolancis">planolancis</tp:taxon-name-part></tp:taxon-name></italic> (specimen AS19.5940) <bold>21–28</bold> Metatarsus of first leg, retrolateral view. All female except <bold>24</bold> male. All are of left legs except <bold>23, 25, 28</bold> which are of right leg, digitally flipped <bold>21</bold><italic><tp:taxon-name><tp:taxon-name-part taxon-name-part-type="genus" reg="Bavia">Bavia</tp:taxon-name-part> <tp:taxon-name-part taxon-name-part-type="species" reg="nessagyna">nessagyna</tp:taxon-name-part></tp:taxon-name></italic> (specimen IDWM.20004) <bold>22</bold><italic><tp:taxon-name><tp:taxon-name-part taxon-name-part-type="genus" reg="Indopadilla">Indopadilla</tp:taxon-name-part> <tp:taxon-name-part taxon-name-part-type="species" reg="kahariana">kahariana</tp:taxon-name-part></tp:taxon-name></italic> (specimen SWK12-1876) <bold>23</bold><italic><tp:taxon-name><tp:taxon-name-part taxon-name-part-type="genus" reg="Stagetillus">Stagetillus</tp:taxon-name-part></tp:taxon-name></italic> cf. <italic>opaciceps</italic> (specimen MRB079) <bold>24</bold><italic><tp:taxon-name><tp:taxon-name-part taxon-name-part-type="genus" reg="Padillothorax">Padillothorax</tp:taxon-name-part> <tp:taxon-name-part taxon-name-part-type="species" reg="semiostrinus">semiostrinus</tp:taxon-name-part></tp:taxon-name></italic> (specimen SWK12-EP0105) <bold>25</bold><italic><tp:taxon-name><tp:taxon-name-part taxon-name-part-type="genus" reg="Padillothorax">Padillothorax</tp:taxon-name-part> <tp:taxon-name-part taxon-name-part-type="species" reg="mulu">mulu</tp:taxon-name-part></tp:taxon-name></italic> (specimen SWK12-EP0105) <bold>26</bold><italic><tp:taxon-name><tp:taxon-name-part taxon-name-part-type="genus" reg="Maripanthus">Maripanthus</tp:taxon-name-part> <tp:taxon-name-part taxon-name-part-type="species" reg="reinholdae">reinholdae</tp:taxon-name-part></tp:taxon-name></italic> (specimen SWK12-1934) <bold>27</bold><italic><tp:taxon-name><tp:taxon-name-part taxon-name-part-type="genus" reg="Maripanthus">Maripanthus</tp:taxon-name-part> <tp:taxon-name-part taxon-name-part-type="species" reg="draconis">draconis</tp:taxon-name-part></tp:taxon-name></italic> (from Gunung Belemut, Johor) <bold>28</bold><italic><tp:taxon-name><tp:taxon-name-part taxon-name-part-type="genus" reg="Piranthus">Piranthus</tp:taxon-name-part> <tp:taxon-name-part taxon-name-part-type="species" reg="planolancis">planolancis</tp:taxon-name-part></tp:taxon-name></italic> (specimen AS19.5940) <bold>29–35</bold> prolateral surface of male first leg femur. <bold>29</bold><italic><tp:taxon-name><tp:taxon-name-part taxon-name-part-type="genus" reg="Bavia">Bavia</tp:taxon-name-part></tp:taxon-name></italic> cf. <italic>capistrata</italic> (specimen from Singapore) <bold>30</bold><italic><tp:taxon-name><tp:taxon-name-part taxon-name-part-type="genus" reg="Indopadilla">Indopadilla</tp:taxon-name-part> <tp:taxon-name-part taxon-name-part-type="species" reg="kahariana">kahariana</tp:taxon-name-part></tp:taxon-name></italic> (specimen from Lambir Hills Nat. Pk.) <bold>31</bold><italic><tp:taxon-name><tp:taxon-name-part taxon-name-part-type="genus" reg="Stagetillus">Stagetillus</tp:taxon-name-part> <tp:taxon-name-part taxon-name-part-type="species" reg="opaciceps">opaciceps</tp:taxon-name-part></tp:taxon-name></italic> (specimen JK.08.08.19.0001) <bold>32</bold><italic><tp:taxon-name><tp:taxon-name-part taxon-name-part-type="genus" reg="Padillothorax">Padillothorax</tp:taxon-name-part> <tp:taxon-name-part taxon-name-part-type="species" reg="semiostrinus">semiostrinus</tp:taxon-name-part></tp:taxon-name></italic> (specimen JK.20.06.20.001) <bold>33</bold><italic><tp:taxon-name><tp:taxon-name-part taxon-name-part-type="genus" reg="Padillothorax">Padillothorax</tp:taxon-name-part> <tp:taxon-name-part taxon-name-part-type="species" reg="badut">badut</tp:taxon-name-part></tp:taxon-name></italic> (specimen SWK12-4688) <bold>34</bold><italic><tp:taxon-name><tp:taxon-name-part taxon-name-part-type="genus" reg="Maripanthus">Maripanthus</tp:taxon-name-part> <tp:taxon-name-part taxon-name-part-type="species" reg="draconis">draconis</tp:taxon-name-part></tp:taxon-name></italic> (specimen from Johor, Gunung Lambak) <bold>35</bold><italic><tp:taxon-name><tp:taxon-name-part taxon-name-part-type="genus" reg="Piranthus">Piranthus</tp:taxon-name-part> <tp:taxon-name-part taxon-name-part-type="species" reg="bakau">bakau</tp:taxon-name-part></tp:taxon-name></italic> (holotype). Scale bars: 0.1 mm (<bold>6–12, 21–35</bold>), 1.0 mm (<bold>4, 5, 13–20</bold>).</p></caption><graphic xmlns:xlink="http://www.w3.org/1999/xlink" xlink:href="zookeys-1004-027-g002.jpg" position="float" orientation="portrait" xlink:type="simple" id="oo_487533.jpg"><uri content-type="original_file" xlink:type="simple">https://binary.pensoft.net/fig/487533</uri></graphic></fig><fig id="F8" position="float" orientation="portrait"><object-id xmlns:xlink="http://www.w3.org/1999/xlink" content-type="doi" xlink:type="simple">10.3897/zookeys.1004.57526.figures80-92</object-id><object-id xmlns:xlink="http://www.w3.org/1999/xlink" content-type="arpha" xlink:type="simple">A2B9EE15-0283-5A1B-86B3-1CBC8CBD4D9D</object-id><label>Figures 80–92.</label><caption><p><italic><tp:taxon-name><tp:taxon-name-part taxon-name-part-type="genus" reg="Indopadilla">Indopadilla</tp:taxon-name-part> <tp:taxon-name-part taxon-name-part-type="species" reg="kahariana">kahariana</tp:taxon-name-part></tp:taxon-name></italic>. <bold>80</bold> male left palp, ventral view (Mulu Nat. Pk., <named-content xmlns:xlink="http://www.w3.org/1999/xlink" content-type="dwc:verbatimCoordinates" xlink:type="simple"><named-content content-type="geo-json" specific-use="{&#34;type&#34;:&#34;Point&#34;,&#34;coordinates&#34;:[114.816000,4.045000]}" id="NCID0EKFBK" xlink:type="simple">4.045°N, 114.816°E</named-content></named-content>) <bold>81</bold> Same, retrolateral view of tibia <bold>82</bold> epigyne, ventral (specimen SWK12-1876) <bold>83</bold> vulva, dorsal <bold>83–88</bold> male (SWK12-1163) <bold>89–92</bold> Female (SWK12-1876). Distance between substrate grooves 10 mm. Scale bars: on genitalia 0.1 mm.</p></caption><graphic xmlns:xlink="http://www.w3.org/1999/xlink" xlink:href="zookeys-1004-027-g008.jpg" position="float" orientation="portrait" xlink:type="simple" id="oo_487539.jpg"><uri content-type="original_file" xlink:type="simple">https://binary.pensoft.net/fig/487539</uri></graphic></fig></tp:treatment-sec><ref-list><ref id="B18"><mixed-citation xmlns:xlink="http://www.w3.org/1999/xlink" xlink:type="simple"><person-group><name name-style="western"><surname>Koh</surname><given-names>JKH</given-names></name><name name-style="western"><surname>Bay</surname><given-names>N</given-names></name></person-group> (<year>2019</year>) <source>Borneo Spiders: A photographic field guide.</source><publisher-name>Sabah Forestry Department</publisher-name>, <publisher-loc>city</publisher-loc>, <size units="page">498 pp</size>.</mixed-citation></ref></ref-list></tp:taxon-treatment>
