# Supplementary material for: A phylogenetic and taxonomic review of baviine jumping spiders (Araneae, Salticidae, Baviini)
Source: Zookeys. 2020 Dec 16;1004:27–97. doi: 10.3897/zookeys.1004.57526 (PMC7758311; doi:10.3897/zookeys.1004.57526)
Supplement: XML Treatment for Indopadilla kodagura [file zookeys.1004.57526-treatment6.xml]

<!DOCTYPE tp:taxon-treatment
  PUBLIC "-//TaxonX//DTD Taxonomic Treatment Publishing DTD v0 20100105//EN" "tax-treatment-NSO.dtd">
<tp:taxon-treatment xmlns:tp="http://www.plazi.org/taxpub"><tp:treatment-meta><kwd-group><label>Taxon classification</label><kwd><named-content xmlns:xlink="http://www.w3.org/1999/xlink" content-type="kingdom">Animalia</named-content></kwd><kwd><named-content xmlns:xlink="http://www.w3.org/1999/xlink" content-type="order">Araneae</named-content></kwd><kwd><named-content xmlns:xlink="http://www.w3.org/1999/xlink" content-type="family">Salticidae</named-content></kwd></kwd-group><mixed-citation publication-type="journal"><person-group><name><surname>Maddison</surname><given-names>Wayne P.</given-names></name><name><surname>Beattie</surname><given-names>Imara</given-names></name><name><surname>Marathe</surname><given-names>Kiran</given-names></name><name><surname>Ng</surname><given-names>Paul Y. C.</given-names></name><name><surname>Kanesharatnam</surname><given-names>Nilani</given-names></name><name><surname>Benjamin</surname><given-names>Suresh P.</given-names></name><name><surname>Kunte</surname><given-names>Krushnamegh</given-names></name></person-group><article-title>A phylogenetic and taxonomic review of baviine jumping spiders (<tp:taxon-name><tp:taxon-name-part taxon-name-part-type="order">Araneae</tp:taxon-name-part></tp:taxon-name>, <tp:taxon-name><tp:taxon-name-part taxon-name-part-type="family">Salticidae</tp:taxon-name-part></tp:taxon-name>, <tp:taxon-name><tp:taxon-name-part taxon-name-part-type="tribe">Baviini</tp:taxon-name-part></tp:taxon-name>)</article-title><source>Zookeys</source><day>16</day><month>12</month><year>2020</year><volume>1004</volume><fpage>27</fpage><lpage>97</lpage><pub-id pub-id-type="doi">10.3897/zookeys.1004.57526</pub-id></mixed-citation></tp:treatment-meta><tp:nomenclature><tp:taxon-name><object-id xmlns:xlink="http://www.w3.org/1999/xlink" content-type="arpha" xlink:type="simple">36D9E5A3-CDAF-5129-A7C2-A0F89264FB8B</object-id>
                <tp:taxon-name-part taxon-name-part-type="genus" reg="Indopadilla">Indopadilla</tp:taxon-name-part>
                <tp:taxon-name-part taxon-name-part-type="species" reg="kodagura">kodagura</tp:taxon-name-part>
                <object-id xmlns:xlink="http://www.w3.org/1999/xlink" content-type="zoobank" xlink:type="simple">http://zoobank.org/013153B4-32EC-4F6A-A921-E7BB652AF67A</object-id>
              </tp:taxon-name><tp:taxon-authority>Maddison, sp. nov.</tp:taxon-authority><xref ref-type="fig" rid="F9">Figs 93–99</xref></tp:nomenclature><tp:treatment-sec sec-type="type material" id="SECID0EX5AK"><title>Type material.</title><p><bold><italic>Holotype</italic></bold> male (<abbrev xmlns:xlink="http://www.w3.org/1999/xlink" content-type="institution" xlink:title="National Centre for Biological Sciences, Bengaluru, Karnataka, India" id="ABBRID0EC6AK" xlink:type="simple">NCBS</abbrev>-BN351, also known as AS19.4314), in <abbrev xmlns:xlink="http://www.w3.org/1999/xlink" content-type="institution" xlink:title="National Centre for Biological Sciences, Bengaluru, Karnataka, India" id="ABBRID0EH6AK" xlink:type="simple">NCBS</abbrev> collection, from India: Karnataka: Kodagu: Yavakapadi, Honey Valley area, forest &amp; edge, <named-content xmlns:xlink="http://www.w3.org/1999/xlink" content-type="dwc:verbatimCoordinates" xlink:type="simple"><named-content content-type="geo-json" specific-use="{&#34;type&#34;:&#34;Point&#34;,&#34;coordinates&#34;:[75.659000,12.215000]}" id="NCID0EP6AK" xlink:type="simple">12.215°N, 75.659°E</named-content></named-content> to <named-content xmlns:xlink="http://www.w3.org/1999/xlink" content-type="dwc:verbatimCoordinates" xlink:type="simple"><named-content content-type="geo-json" specific-use="{&#34;type&#34;:&#34;Point&#34;,&#34;coordinates&#34;:[75.661000,12.216000]}" id="NCID0EX6AK" xlink:type="simple">12.216°N, 75.661°E</named-content></named-content>, 1300 m elev. 25 June 2019 W. Maddison &amp; K. Marathe WPM#19-077.</p></tp:treatment-sec><tp:treatment-sec sec-type="etymology" id="SECID0E36AK"><title>Etymology.</title><p>In the Kodava language, <italic><tp:taxon-name><tp:taxon-name-part taxon-name-part-type="genus" reg="Indopadilla"/><tp:taxon-name-part taxon-name-part-type="species" reg="kodagura">kodagura</tp:taxon-name-part></tp:taxon-name></italic> means from Kodagu. <italic>Other names</italic>: In WPM’s field or lab notebooks the informal code for this species was “BVHVW”.</p></tp:treatment-sec><tp:treatment-sec sec-type="diagnosis" id="SECID0EOABK"><title>Diagnosis.</title><p>Very similar to <italic><tp:taxon-name><tp:taxon-name-part taxon-name-part-type="genus" reg="Indopadilla">I.</tp:taxon-name-part> <tp:taxon-name-part taxon-name-part-type="species" reg="insularis">insularis</tp:taxon-name-part></tp:taxon-name></italic>, contrastingly marked in dark brown and yellow, with the face appearing white because the clypeus is withdrawn toward the eyes to expose a bright white arthrodial membrane. Like <italic><tp:taxon-name><tp:taxon-name-part taxon-name-part-type="genus" reg="Indopadilla">I.</tp:taxon-name-part> <tp:taxon-name-part taxon-name-part-type="species" reg="insularis">insularis</tp:taxon-name-part></tp:taxon-name></italic>, <italic><tp:taxon-name><tp:taxon-name-part taxon-name-part-type="genus" reg="Indopadilla">I.</tp:taxon-name-part> <tp:taxon-name-part taxon-name-part-type="species" reg="darjeeling">darjeeling</tp:taxon-name-part></tp:taxon-name></italic>, <italic><tp:taxon-name><tp:taxon-name-part taxon-name-part-type="genus" reg="Indopadilla">I.</tp:taxon-name-part> <tp:taxon-name-part taxon-name-part-type="species" reg="sonsorol">sonsorol</tp:taxon-name-part></tp:taxon-name></italic>, <italic><tp:taxon-name><tp:taxon-name-part taxon-name-part-type="genus" reg="Indopadilla">I.</tp:taxon-name-part> <tp:taxon-name-part taxon-name-part-type="species" reg="suhartoi">suhartoi</tp:taxon-name-part></tp:taxon-name></italic>, and <italic><tp:taxon-name><tp:taxon-name-part taxon-name-part-type="genus" reg="Indopadilla">I.</tp:taxon-name-part> <tp:taxon-name-part taxon-name-part-type="species" reg="thorelli">thorelli</tp:taxon-name-part></tp:taxon-name></italic> in having a long thin embolus, but even longer than in those species, arising from the retrolateral basal corner of the bulb.</p></tp:treatment-sec><tp:treatment-sec sec-type="description" id="SECID0EWCBK"><title>Description.</title><p><bold>Male</bold> (based on holotype, specimen <abbrev xmlns:xlink="http://www.w3.org/1999/xlink" content-type="institution" xlink:title="National Centre for Biological Sciences, Bengaluru, Karnataka, India" id="ABBRID0E5CBK" xlink:type="simple">NCBS</abbrev>-BN351). Carapace length 2.6; abdomen length 4.0. <bold><italic>Carapace</italic></bold> integument dark brown to black except to either side of fovea and narrow medial stripe on thorax, and with small patches of yellow scales in pattern typical for <italic><tp:taxon-name><tp:taxon-name-part taxon-name-part-type="genus" reg="Indopadilla">Indopadilla</tp:taxon-name-part></tp:taxon-name></italic>. <bold><italic>Clypeus</italic></bold> dark, extremely narrow, exposing white arthrodial membrane. <bold><italic>Chelicerae</italic></bold> dark, with lateral ridge bearing a tooth (Fig. <xref ref-type="fig" rid="F9">98</xref>, triangle). At least five retromarginal teeth, on long ridge. <bold><italic>Palp</italic></bold> yellow except for black cymbium. Embolus simple, long (Fig. <xref ref-type="fig" rid="F9">93</xref>); <abbrev xmlns:xlink="http://www.w3.org/1999/xlink" xlink:title="retrolateral tibial apophysis" id="ABBRID0E5DBK" xlink:type="simple">RTA</abbrev> a flat blade. <bold><italic>Legs</italic></bold> strongly contrasting between dark brown to black first legs, and yellowish posterior legs. Darkness of first legs relieved by pale tarsus, and honey coloured path on patella. <bold><italic>Abdomen</italic></bold> black except for two prominent yellow-white patches along each side.</p></tp:treatment-sec><tp:treatment-sec sec-type="natural history" id="SECID0EIEBK"><title>Natural history.</title><p>A video of the living holotype is available in <xref ref-type="bibr" rid="B24">Maddison (2020)</xref>.</p><fig id="F8" position="float" orientation="portrait"><object-id xmlns:xlink="http://www.w3.org/1999/xlink" content-type="doi" xlink:type="simple">10.3897/zookeys.1004.57526.figures80-92</object-id><object-id xmlns:xlink="http://www.w3.org/1999/xlink" content-type="arpha" xlink:type="simple">A2B9EE15-0283-5A1B-86B3-1CBC8CBD4D9D</object-id><label>Figures 80–92.</label><caption><p><italic><tp:taxon-name><tp:taxon-name-part taxon-name-part-type="genus" reg="Indopadilla">Indopadilla</tp:taxon-name-part> <tp:taxon-name-part taxon-name-part-type="species" reg="kahariana">kahariana</tp:taxon-name-part></tp:taxon-name></italic>. <bold>80</bold> male left palp, ventral view (Mulu Nat. Pk., <named-content xmlns:xlink="http://www.w3.org/1999/xlink" content-type="dwc:verbatimCoordinates" xlink:type="simple"><named-content content-type="geo-json" specific-use="{&#34;type&#34;:&#34;Point&#34;,&#34;coordinates&#34;:[114.816000,4.045000]}" id="NCID0EKFBK" xlink:type="simple">4.045°N, 114.816°E</named-content></named-content>) <bold>81</bold> Same, retrolateral view of tibia <bold>82</bold> epigyne, ventral (specimen SWK12-1876) <bold>83</bold> vulva, dorsal <bold>83–88</bold> male (SWK12-1163) <bold>89–92</bold> Female (SWK12-1876). Distance between substrate grooves 10 mm. Scale bars: on genitalia 0.1 mm.</p></caption><graphic xmlns:xlink="http://www.w3.org/1999/xlink" xlink:href="zookeys-1004-027-g008.jpg" position="float" orientation="portrait" xlink:type="simple" id="oo_487539.jpg"><uri content-type="original_file" xlink:type="simple">https://binary.pensoft.net/fig/487539</uri></graphic></fig><fig id="F9" position="float" orientation="portrait"><object-id xmlns:xlink="http://www.w3.org/1999/xlink" content-type="doi" xlink:type="simple">10.3897/zookeys.1004.57526.figures93-99</object-id><object-id xmlns:xlink="http://www.w3.org/1999/xlink" content-type="arpha" xlink:type="simple">D56FC96F-0EC5-5B7F-9E92-85C197347761</object-id><label>Figures 93–99.</label><caption><p><italic><tp:taxon-name><tp:taxon-name-part taxon-name-part-type="genus" reg="Indopadilla">Indopadilla</tp:taxon-name-part> <tp:taxon-name-part taxon-name-part-type="species" reg="kodagura">kodagura</tp:taxon-name-part></tp:taxon-name></italic> sp. nov., holotype. <bold>93</bold> male left palp, ventral view <bold>94</bold> same, retrolateral view of tibia <bold>95–99</bold> male. Scale bars: on palp 0.1 mm; on bodies 1.0 mm.</p></caption><graphic xmlns:xlink="http://www.w3.org/1999/xlink" xlink:href="zookeys-1004-027-g009.jpg" position="float" orientation="portrait" xlink:type="simple" id="oo_487540.jpg"><uri content-type="original_file" xlink:type="simple">https://binary.pensoft.net/fig/487540</uri></graphic></fig></tp:treatment-sec><ref-list><ref id="B24"><mixed-citation xmlns:xlink="http://www.w3.org/1999/xlink" xlink:type="simple"><person-group><name name-style="western"><surname>Maddison</surname><given-names>WP</given-names></name></person-group> (<year>2020</year>) Baviine jumping spider videos. <ext-link xlink:type="simple" ext-link-type="uri" xlink:href="https://www.youtube.com/watch?v=Q0pI-0vCBvg">https://www.youtube.com/watch?v=Q0pI-0vCBvg</ext-link> [Accessed 10 August 2020]</mixed-citation></ref></ref-list></tp:taxon-treatment>
