# Supplementary material for: A phylogenetic and taxonomic review of baviine jumping spiders (Araneae, Salticidae, Baviini)
Source: Zookeys. 2020 Dec 16;1004:27–97. doi: 10.3897/zookeys.1004.57526 (PMC7758311; doi:10.3897/zookeys.1004.57526)
Supplement: XML Treatment for Indopadilla nesinor [file zookeys.1004.57526-treatment7.xml]

<!DOCTYPE tp:taxon-treatment
  PUBLIC "-//TaxonX//DTD Taxonomic Treatment Publishing DTD v0 20100105//EN" "tax-treatment-NSO.dtd">
<tp:taxon-treatment xmlns:tp="http://www.plazi.org/taxpub"><tp:treatment-meta><kwd-group><label>Taxon classification</label><kwd><named-content xmlns:xlink="http://www.w3.org/1999/xlink" content-type="kingdom">Animalia</named-content></kwd><kwd><named-content xmlns:xlink="http://www.w3.org/1999/xlink" content-type="order">Araneae</named-content></kwd><kwd><named-content xmlns:xlink="http://www.w3.org/1999/xlink" content-type="family">Salticidae</named-content></kwd></kwd-group><mixed-citation publication-type="journal"><person-group><name><surname>Maddison</surname><given-names>Wayne P.</given-names></name><name><surname>Beattie</surname><given-names>Imara</given-names></name><name><surname>Marathe</surname><given-names>Kiran</given-names></name><name><surname>Ng</surname><given-names>Paul Y. C.</given-names></name><name><surname>Kanesharatnam</surname><given-names>Nilani</given-names></name><name><surname>Benjamin</surname><given-names>Suresh P.</given-names></name><name><surname>Kunte</surname><given-names>Krushnamegh</given-names></name></person-group><article-title>A phylogenetic and taxonomic review of baviine jumping spiders (<tp:taxon-name><tp:taxon-name-part taxon-name-part-type="order">Araneae</tp:taxon-name-part></tp:taxon-name>, <tp:taxon-name><tp:taxon-name-part taxon-name-part-type="family">Salticidae</tp:taxon-name-part></tp:taxon-name>, <tp:taxon-name><tp:taxon-name-part taxon-name-part-type="tribe">Baviini</tp:taxon-name-part></tp:taxon-name>)</article-title><source>Zookeys</source><day>16</day><month>12</month><year>2020</year><volume>1004</volume><fpage>27</fpage><lpage>97</lpage><pub-id pub-id-type="doi">10.3897/zookeys.1004.57526</pub-id></mixed-citation></tp:treatment-meta><tp:nomenclature><tp:taxon-name><object-id xmlns:xlink="http://www.w3.org/1999/xlink" content-type="arpha" xlink:type="simple">A2865BB8-C1A1-5D45-8741-964259B4E4A4</object-id>
                <tp:taxon-name-part taxon-name-part-type="genus" reg="Indopadilla">Indopadilla</tp:taxon-name-part>
                <tp:taxon-name-part taxon-name-part-type="species" reg="nesinor">nesinor</tp:taxon-name-part>
                <object-id xmlns:xlink="http://www.w3.org/1999/xlink" content-type="zoobank" xlink:type="simple">http://zoobank.org/C34E99A9-07C6-4ECD-976A-3FEA32CB0E98</object-id>
              </tp:taxon-name><tp:taxon-authority>Maddison, sp. nov.</tp:taxon-authority><xref ref-type="fig" rid="F10">Figs 100–103</xref></tp:nomenclature><tp:treatment-sec sec-type="type material" id="SECID0ESIBK"><title>Type material.</title><p><bold><italic>Holotype</italic></bold> female (specimen MRB076), in <abbrev xmlns:xlink="http://www.w3.org/1999/xlink" content-type="institution" xlink:title="Lee Kong Chian Natural History Museum, Singapore" id="ABBRID0E4IBK" xlink:type="simple">LKCNHM</abbrev>, from Singapore: Nee Soon Swamp Forest, beating vegetation, <named-content xmlns:xlink="http://www.w3.org/1999/xlink" content-type="dwc:verbatimCoordinates" xlink:type="simple"><named-content content-type="geo-json" specific-use="{&#34;type&#34;:&#34;Point&#34;,&#34;coordinates&#34;:[103.810000,1.390000]}" id="NCID0EFJBK" xlink:type="simple">1.39°N, 103.81°E</named-content></named-content>, 12 May 2005. W. Maddison, D. Li, I. Agnarsson, J. X. Zhang. WPM#05-015. <bold><italic>Paratype</italic></bold> female (specimen JK.14.05.19.0015) from Singapore: Central Catchment Nature Reserve Upper Peirce Reservoir <named-content xmlns:xlink="http://www.w3.org/1999/xlink" content-type="dwc:verbatimCoordinates" xlink:type="simple"><named-content content-type="geo-json" specific-use="{&#34;type&#34;:&#34;Point&#34;,&#34;coordinates&#34;:[103.815600,1.381100]}" id="NCID0EQJBK" xlink:type="simple">1.3811°N, 103.8156°E</named-content></named-content>, J. K. H. Koh 19 May 2014.</p><fig id="F10" position="float" orientation="portrait"><object-id xmlns:xlink="http://www.w3.org/1999/xlink" content-type="doi" xlink:type="simple">10.3897/zookeys.1004.57526.figures100-103</object-id><object-id xmlns:xlink="http://www.w3.org/1999/xlink" content-type="arpha" xlink:type="simple">0CD7D361-0906-5B33-A974-D4EC16C0513C</object-id><label>Figures 100–103.</label><caption><p><italic><tp:taxon-name><tp:taxon-name-part taxon-name-part-type="genus" reg="Indopadilla">Indopadilla</tp:taxon-name-part> <tp:taxon-name-part taxon-name-part-type="species" reg="nesinor">nesinor</tp:taxon-name-part></tp:taxon-name></italic> sp. nov., female holotype MRB076 <bold>100</bold> epigyne, ventral <bold>101</bold> vulva, dorsal <bold>102, 103</bold> Body. Scale bars: on epigyne 0.1 mm.</p></caption><graphic xmlns:xlink="http://www.w3.org/1999/xlink" xlink:href="zookeys-1004-027-g010.jpg" position="float" orientation="portrait" xlink:type="simple" id="oo_487541.jpg"><uri content-type="original_file" xlink:type="simple">https://binary.pensoft.net/fig/487541</uri></graphic></fig></tp:treatment-sec><tp:treatment-sec sec-type="etymology" id="SECID0ETKBK"><title>Etymology.</title><p>An arbitrary combination of letters, ungendered. <italic>Other names</italic>: In WPM’s lab notebooks the informal code for this species was “BVNES”.</p><fig id="F11" position="float" orientation="portrait"><object-id xmlns:xlink="http://www.w3.org/1999/xlink" content-type="doi" xlink:type="simple">10.3897/zookeys.1004.57526.figures104-112</object-id><object-id xmlns:xlink="http://www.w3.org/1999/xlink" content-type="arpha" xlink:type="simple">FADB9125-78CD-5D6D-885D-844F746B82B6</object-id><label>Figures 104–112.</label><caption><p><italic><tp:taxon-name><tp:taxon-name-part taxon-name-part-type="genus" reg="Indopadilla">Indopadilla</tp:taxon-name-part> <tp:taxon-name-part taxon-name-part-type="species" reg="redunca">redunca</tp:taxon-name-part></tp:taxon-name></italic> sp. nov. <bold>104</bold> male left palp, ventral view (holotype SWK12-M0009) <bold>105</bold> same, retrolateral view of tibia <bold>106</bold> same, oblique ventral-retrolateral view <bold>107</bold> epigyne, ventral (specimen SWK12-1831) <bold>108</bold> Vulva, dorsal <bold>109</bold> male holotype, carapace <bold>110</bold> same, abdomen <bold>111, 112</bold> Female (SWK12-1831). Distance between substrate grooves 10 mm. Scale bars: on genitalia 0.1 mm.</p></caption><graphic xmlns:xlink="http://www.w3.org/1999/xlink" xlink:href="zookeys-1004-027-g011.jpg" position="float" orientation="portrait" xlink:type="simple" id="oo_487542.jpg"><uri content-type="original_file" xlink:type="simple">https://binary.pensoft.net/fig/487542</uri></graphic></fig></tp:treatment-sec><tp:treatment-sec sec-type="diagnosis" id="SECID0EDMBK"><title>Diagnosis.</title><p>As in <italic><tp:taxon-name><tp:taxon-name-part taxon-name-part-type="genus" reg="Indopadilla">I.</tp:taxon-name-part> <tp:taxon-name-part taxon-name-part-type="species" reg="vimedaba">vimedaba</tp:taxon-name-part></tp:taxon-name></italic>, the face appears white because of the exposed arthrodial membrane, whose boundary with the very narrow clypeus is indistinct. Differs from <italic><tp:taxon-name><tp:taxon-name-part taxon-name-part-type="genus" reg="Indopadilla">I.</tp:taxon-name-part> <tp:taxon-name-part taxon-name-part-type="species" reg="vimedaba">vimedaba</tp:taxon-name-part></tp:taxon-name></italic> in having chevroned abdominal markings visible in alcohol and epigynal openings small and copulatory ducts densely tangled and fused (Fig. <xref ref-type="fig" rid="F10">101</xref>).</p></tp:treatment-sec><tp:treatment-sec sec-type="description" id="SECID0EDNBK"><title>Description.</title><p><bold>Female</bold> (based on holotype, specimen MRB076). Carapace length 2.5; abdomen length 3.6. <bold><italic>Carapace</italic></bold> integument in alcohol dark brown, paler in ocular area and along midline of thorax, with patches of yellow scales (Fig. <xref ref-type="fig" rid="F10">102</xref>). <bold><italic>Clypeus</italic></bold> extremely narrow, but broad arthrodial membrane is exposed and bright white. <bold><italic>Chelicerae</italic></bold> brown, with concave front and lateral ridge. At least four retromarginal teeth. <bold><italic>Legs</italic></bold> pale except first, whose femur is brown darkening to black ventrally, and whose tibia and metatarsus are red-brown in the middle. <bold><italic>Abdomen</italic></bold> dark except for large patches of yellow scales along each side. <bold><italic>Epigyne</italic></bold> with shallow <abbrev xmlns:xlink="http://www.w3.org/1999/xlink" xlink:title="epigynal coupling pocket" id="ABBRID0EBOBK" xlink:type="simple">ECP</abbrev> and small openings (Fig. <xref ref-type="fig" rid="F10">100</xref>).</p></tp:treatment-sec></tp:taxon-treatment>
