# Supplementary material for: A phylogenetic and taxonomic review of baviine jumping spiders (Araneae, Salticidae, Baviini)
Source: Zookeys. 2020 Dec 16;1004:27–97. doi: 10.3897/zookeys.1004.57526 (PMC7758311; doi:10.3897/zookeys.1004.57526)
Supplement: XML Treatment for Indopadilla redunca [file zookeys.1004.57526-treatment8.xml]

<!DOCTYPE tp:taxon-treatment
  PUBLIC "-//TaxonX//DTD Taxonomic Treatment Publishing DTD v0 20100105//EN" "tax-treatment-NSO.dtd">
<tp:taxon-treatment xmlns:tp="http://www.plazi.org/taxpub"><tp:treatment-meta><kwd-group><label>Taxon classification</label><kwd><named-content xmlns:xlink="http://www.w3.org/1999/xlink" content-type="kingdom">Animalia</named-content></kwd><kwd><named-content xmlns:xlink="http://www.w3.org/1999/xlink" content-type="order">Araneae</named-content></kwd><kwd><named-content xmlns:xlink="http://www.w3.org/1999/xlink" content-type="family">Salticidae</named-content></kwd></kwd-group><mixed-citation publication-type="journal"><person-group><name><surname>Maddison</surname><given-names>Wayne P.</given-names></name><name><surname>Beattie</surname><given-names>Imara</given-names></name><name><surname>Marathe</surname><given-names>Kiran</given-names></name><name><surname>Ng</surname><given-names>Paul Y. C.</given-names></name><name><surname>Kanesharatnam</surname><given-names>Nilani</given-names></name><name><surname>Benjamin</surname><given-names>Suresh P.</given-names></name><name><surname>Kunte</surname><given-names>Krushnamegh</given-names></name></person-group><article-title>A phylogenetic and taxonomic review of baviine jumping spiders (<tp:taxon-name><tp:taxon-name-part taxon-name-part-type="order">Araneae</tp:taxon-name-part></tp:taxon-name>, <tp:taxon-name><tp:taxon-name-part taxon-name-part-type="family">Salticidae</tp:taxon-name-part></tp:taxon-name>, <tp:taxon-name><tp:taxon-name-part taxon-name-part-type="tribe">Baviini</tp:taxon-name-part></tp:taxon-name>)</article-title><source>Zookeys</source><day>16</day><month>12</month><year>2020</year><volume>1004</volume><fpage>27</fpage><lpage>97</lpage><pub-id pub-id-type="doi">10.3897/zookeys.1004.57526</pub-id></mixed-citation></tp:treatment-meta><tp:nomenclature><tp:taxon-name><object-id xmlns:xlink="http://www.w3.org/1999/xlink" content-type="arpha" xlink:type="simple">8E6AD145-3FAE-517F-84A7-92047DE371AE</object-id>
                <tp:taxon-name-part taxon-name-part-type="genus" reg="Indopadilla">Indopadilla</tp:taxon-name-part>
                <tp:taxon-name-part taxon-name-part-type="species" reg="redunca">redunca</tp:taxon-name-part>
                <object-id xmlns:xlink="http://www.w3.org/1999/xlink" content-type="zoobank" xlink:type="simple">http://zoobank.org/F3D55C28-3A7A-48CC-82FA-D91D0A363106</object-id>
              </tp:taxon-name><tp:taxon-authority>Maddison, sp. nov.</tp:taxon-authority><xref ref-type="fig" rid="F2">Figs 5</xref><xref ref-type="fig" rid="F2">, 7</xref><xref ref-type="fig" rid="F2">, 14</xref><xref ref-type="fig" rid="F11">, 104–112</xref></tp:nomenclature><tp:treatment-sec sec-type="type material" id="SECID0ELQBK"><title>Type material.</title><p>All from Malaysia: Sarawak: Mulu Nat. Pk. <bold><italic>Holotype.</italic></bold> Female (specimen IDWM.20011, in <named-content xmlns:xlink="http://www.w3.org/1999/xlink" content-type="dwc:institutional_code" xlink:type="simple">UBCZ</named-content>), from Botanical Trail, <named-content xmlns:xlink="http://www.w3.org/1999/xlink" content-type="dwc:verbatimCoordinates" xlink:type="simple"><named-content content-type="geo-json" specific-use="{&#34;type&#34;:&#34;Point&#34;,&#34;coordinates&#34;:[114.813700,4.038000]}" id="NCID0E3QBK" xlink:type="simple">4.0380°N, 114.8137°E</named-content></named-content>, 50 m el. 18 March 2012 W. Maddison WPM#12-059. <bold><italic>Paratype</italic></bold> female (specimen SWK12-1831, in <named-content xmlns:xlink="http://www.w3.org/1999/xlink" content-type="dwc:institutional_code" xlink:type="simple">UBCZ</named-content>) from Botanical Trail, <named-content xmlns:xlink="http://www.w3.org/1999/xlink" content-type="dwc:verbatimCoordinates" xlink:type="simple"><named-content content-type="geo-json" specific-use="{&#34;type&#34;:&#34;Point&#34;,&#34;coordinates&#34;:[114.815100,4.040400]}" id="NCID0EMRBK" xlink:type="simple">4.0404°N, 114.8151°E</named-content></named-content> to <named-content xmlns:xlink="http://www.w3.org/1999/xlink" content-type="dwc:verbatimCoordinates" xlink:type="simple"><named-content content-type="geo-json" specific-use="{&#34;type&#34;:&#34;Point&#34;,&#34;coordinates&#34;:[114.815400,4.040500]}" id="NCID0EURBK" xlink:type="simple">4.0405°N, 114.8154°E</named-content></named-content>, 50 m el. 16 March 2012 Maddison/Piascik/Ang WPM#12-039. <bold><italic>Paratype</italic>.</bold> Male (specimen SWK12-M0009, in <named-content xmlns:xlink="http://www.w3.org/1999/xlink" content-type="dwc:institutional_code" xlink:type="simple">UBCZ</named-content>) from Nightwalk Trail, <named-content xmlns:xlink="http://www.w3.org/1999/xlink" content-type="dwc:verbatimCoordinates" xlink:type="simple"><named-content content-type="geo-json" specific-use="{&#34;type&#34;:&#34;Point&#34;,&#34;coordinates&#34;:[114.815400,4.044600]}" id="NCID0EFSBK" xlink:type="simple">4.0446°N, 114.8154°E</named-content></named-content> to <named-content xmlns:xlink="http://www.w3.org/1999/xlink" content-type="dwc:verbatimCoordinates" xlink:type="simple"><named-content content-type="geo-json" specific-use="{&#34;type&#34;:&#34;Point&#34;,&#34;coordinates&#34;:[114.815600,4.045000]}" id="NCID0ENSBK" xlink:type="simple">4.0450°N, 114.8156°E</named-content></named-content>, 50 m el. 24 March 2012 Maddison/Piascik/Ang WPM#12-090. <bold><italic>Paratype</italic></bold> male (specimen JK.12.01.22.0024, in <abbrev xmlns:xlink="http://www.w3.org/1999/xlink" content-type="institution" xlink:title="Lee Kong Chian Natural History Museum, Singapore" id="ABBRID0EVSBK" xlink:type="simple">LKCNHM</abbrev>) from Sungai Paku Waterfall Trail, <named-content xmlns:xlink="http://www.w3.org/1999/xlink" content-type="dwc:verbatimCoordinates" xlink:type="simple"><named-content content-type="geo-json" specific-use="{&#34;type&#34;:&#34;Point&#34;,&#34;coordinates&#34;:[114.824700,4.037200]}" id="NCID0E4SBK" xlink:type="simple">04.0372°N, 114.8247°E</named-content></named-content>, J. K. H. Koh 22 January 2012.</p></tp:treatment-sec><tp:treatment-sec sec-type="etymology" id="SECID0ECTBK"><title>Etymology.</title><p>Latin, meaning bent backward, referring to both the <abbrev xmlns:xlink="http://www.w3.org/1999/xlink" xlink:title="retrolateral tibial apophysis" id="ABBRID0EITBK" xlink:type="simple">RTA</abbrev> and the ridge in front of the epigynal openings. <italic>Other names</italic>: In <xref ref-type="bibr" rid="B23">Maddison (2015b)</xref> and WPM’s field or lab notebooks the informal code for this species was “BVMTT”. In J. Koh’s notebooks it was referred to as “Bent <abbrev xmlns:xlink="http://www.w3.org/1999/xlink" xlink:title="retrolateral tibial apophysis" id="ABBRID0ESTBK" xlink:type="simple">RTA</abbrev>”.</p></tp:treatment-sec><tp:treatment-sec sec-type="notes" id="SECID0EWTBK"><title>Notes.</title><p>The living paratype male 12.01.22.0024 is shown as figure E on p. 203 of <xref ref-type="bibr" rid="B18">Koh and Bay 2019</xref>.</p></tp:treatment-sec><tp:treatment-sec sec-type="diagnosis" id="SECID0EAUBK"><title>Diagnosis.</title><p>Male palp distinctive for bent <abbrev xmlns:xlink="http://www.w3.org/1999/xlink" xlink:title="retrolateral tibial apophysis" id="ABBRID0EGUBK" xlink:type="simple">RTA</abbrev> and thick curled embolus accompanied by <abbrev xmlns:xlink="http://www.w3.org/1999/xlink" xlink:title="terminal apophysis" id="ABBRID0EKUBK" xlink:type="simple">TmA</abbrev> (Fig. <xref ref-type="fig" rid="F11">104</xref>). Epigyne similar to that of <italic><tp:taxon-name><tp:taxon-name-part taxon-name-part-type="genus" reg="Indopadilla">I.</tp:taxon-name-part> <tp:taxon-name-part taxon-name-part-type="species" reg="redynis">redynis</tp:taxon-name-part></tp:taxon-name></italic>, with cavernous <abbrev xmlns:xlink="http://www.w3.org/1999/xlink" xlink:title="epigynal coupling pocket" id="ABBRID0E4UBK" xlink:type="simple">ECP</abbrev>, but with each opening framed by an anterior curved ridge. Posterior third of abdomen dark except for prominent pale transverse band just in front of anal tubercle. First femur pale basally, lacking dark spot of <italic><tp:taxon-name><tp:taxon-name-part taxon-name-part-type="genus" reg="Indopadilla">I.</tp:taxon-name-part> <tp:taxon-name-part taxon-name-part-type="species" reg="redynis">redynis</tp:taxon-name-part></tp:taxon-name></italic>.</p></tp:treatment-sec><tp:treatment-sec sec-type="description" id="SECID0EMVBK"><title>Description.</title><p><bold>Male</bold> (based on paratype, specimen SWK12-M0009). Carapace length 2.9; abdomen length 3.6. <bold><italic>Carapace</italic></bold> in alcohol dark brown except medium brown near fovea, and a small medium brown stripe medially on thoracic slope. <bold><italic>Clypeus</italic></bold> dark, glabrous, very narrow in middle, exposing a white arthrodial membrane beneath. <bold><italic>Chelicerae</italic></bold> dark, concave and with lateral ridge. At least four retromarginal teeth, on long sharp ridge. <bold><italic>Palp</italic></bold> pale except dark gray retrolateral face of femur. Embolus thick and curved, accompanied by similarly curved <abbrev xmlns:xlink="http://www.w3.org/1999/xlink" xlink:title="terminal apophysis" id="ABBRID0EAWBK" xlink:type="simple">TmA</abbrev> (Figs <xref ref-type="fig" rid="F11">104</xref>, <xref ref-type="fig" rid="F11">106</xref>). <abbrev xmlns:xlink="http://www.w3.org/1999/xlink" xlink:title="retrolateral tibial apophysis" id="ABBRID0EMWBK" xlink:type="simple">RTA</abbrev> projects out away from axis of palp, curved toward the proximal (Figs <xref ref-type="fig" rid="F11">105</xref> 106). <bold><italic>Legs</italic></bold> strongly contrasting between the first legs (dark, except for patella, tarsus, and much of femur). <bold><italic>Abdomen</italic></bold> as described under Male-female matching.</p><p><bold>Female</bold> (based on holotype, specimen IDWM.20011). Carapace length 3.2; abdomen length 4.1. <bold><italic>Carapace</italic></bold> dark brown, paler around fovea and in a narrow medial band on thoracic slope. <bold><italic>Clypeus</italic></bold> narrow, dark, glabrous, exposing white arthrodial membrane. <bold><italic>Chelicerae</italic></bold> vertical, concave in front. Five retromarginal teeth. <bold><italic>Legs</italic></bold> pale except for first leg, whose tibia and metatarsus are dark brown in the middle, and the femur which grades to dark brown terminally. <bold><italic>Abdomen</italic></bold> marked as described under Male-female matching. <bold><italic>Epigyne</italic></bold> (Figs <xref ref-type="fig" rid="F11">107</xref>, <xref ref-type="fig" rid="F11">108</xref>) with large <abbrev xmlns:xlink="http://www.w3.org/1999/xlink" xlink:title="epigynal coupling pocket" id="ABBRID0EYXBK" xlink:type="simple">ECP</abbrev> medially. Openings behind arcing ridges.</p></tp:treatment-sec><tp:treatment-sec sec-type="Male-female matching" id="SECID0E3XBK"><title>Male-female matching.</title><p>The male and female, both collected at Mulu National Park, are matched primarily on the basis of markings and expected genitalic correlations. They share abdominal markings (Figs <xref ref-type="fig" rid="F11">110–112</xref>): just in front of the anal tubercle is a prominent pale transverse mark, more prominent than in other species, and in front of the pale mark is a dark more or less unmarked area that extends to cover the posterior third of the abdomen. Just in front of that, in the middle third, are two uneven narrow broken longitudinal bands, besides which are similar uneven pale bands on the side. While other <italic><tp:taxon-name><tp:taxon-name-part taxon-name-part-type="genus" reg="Indopadilla">Indopadilla</tp:taxon-name-part></tp:taxon-name></italic> species have uneven longitudinal bands, no others known have the bands so restricted by a dark posterior third, nor have the pale pre-anal band so prominent. In genitalia, the large <abbrev xmlns:xlink="http://www.w3.org/1999/xlink" xlink:title="epigynal coupling pocket" id="ABBRID0ENYBK" xlink:type="simple">ECP</abbrev> is expected to correspond to a dramatic <abbrev xmlns:xlink="http://www.w3.org/1999/xlink" xlink:title="retrolateral tibial apophysis" id="ABBRID0ERYBK" xlink:type="simple">RTA</abbrev>, which the matched male has. A female was chosen as holotype as it is in best condition, and the molecular data are from a matching female.</p></tp:treatment-sec><tp:treatment-sec><!--Section generated to contain objects referenced in tp:taxon-treatment.--><fig id="F2" position="float" orientation="portrait"><object-id xmlns:xlink="http://www.w3.org/1999/xlink" content-type="doi" xlink:type="simple">10.3897/zookeys.1004.57526.figures4-35</object-id><object-id xmlns:xlink="http://www.w3.org/1999/xlink" content-type="arpha" xlink:type="simple">487581B9-189E-5B75-8202-B47885DFC461</object-id><label>Figures 4–35.</label><caption><p>Variation in traits among baviines <bold>4, 5</bold> oblique views of female prosoma <bold>4</bold><italic><tp:taxon-name><tp:taxon-name-part taxon-name-part-type="genus" reg="Bavia">Bavia</tp:taxon-name-part> <tp:taxon-name-part taxon-name-part-type="species" reg="nessagyna">nessagyna</tp:taxon-name-part></tp:taxon-name></italic> (specimen IDWM.20004; note convex front face of chelicerae, and typical thorax) <bold>5</bold><italic><tp:taxon-name><tp:taxon-name-part taxon-name-part-type="genus" reg="Indopadilla">Indopadilla</tp:taxon-name-part> <tp:taxon-name-part taxon-name-part-type="species" reg="redunca">redunca</tp:taxon-name-part></tp:taxon-name></italic> (holotype IDWM.20011; note concave front face of chelicerae, and thoracic bulges) <bold>6–12</bold> left male endite (9 also with chelicera) <bold>6</bold><italic><tp:taxon-name><tp:taxon-name-part taxon-name-part-type="genus" reg="Bavia">Bavia</tp:taxon-name-part> <tp:taxon-name-part taxon-name-part-type="species" reg="nessagyna">nessagyna</tp:taxon-name-part></tp:taxon-name></italic> (holotype IDWM.20005) <bold>7</bold><italic><tp:taxon-name><tp:taxon-name-part taxon-name-part-type="genus" reg="Indopadilla">Indopadilla</tp:taxon-name-part> <tp:taxon-name-part taxon-name-part-type="species" reg="redunca">redunca</tp:taxon-name-part></tp:taxon-name></italic> (specimen SWK12-M0009) <bold>8</bold><italic><tp:taxon-name><tp:taxon-name-part taxon-name-part-type="genus" reg="Stagetillus">Stagetillus</tp:taxon-name-part> <tp:taxon-name-part taxon-name-part-type="species" reg="opaciceps">opaciceps</tp:taxon-name-part></tp:taxon-name></italic> (specimen JK.08.08.19.0001) <bold>9</bold><italic><tp:taxon-name><tp:taxon-name-part taxon-name-part-type="genus" reg="Padillothorax">Padillothorax</tp:taxon-name-part> <tp:taxon-name-part taxon-name-part-type="species" reg="semiostrinus">semiostrinus</tp:taxon-name-part></tp:taxon-name></italic> (specimen JK.20.06.20.001) <bold>10</bold><italic><tp:taxon-name><tp:taxon-name-part taxon-name-part-type="genus" reg="Padillothorax">Padillothorax</tp:taxon-name-part> <tp:taxon-name-part taxon-name-part-type="species" reg="badut">badut</tp:taxon-name-part></tp:taxon-name></italic> (specimen SWK12-4688) <bold>11</bold><italic><tp:taxon-name><tp:taxon-name-part taxon-name-part-type="genus" reg="Maripanthus">Maripanthus</tp:taxon-name-part> <tp:taxon-name-part taxon-name-part-type="species" reg="jubatus">jubatus</tp:taxon-name-part></tp:taxon-name></italic> (specimen AS19.4373) <bold>12</bold><italic><tp:taxon-name><tp:taxon-name-part taxon-name-part-type="genus" reg="Piranthus">Piranthus</tp:taxon-name-part> <tp:taxon-name-part taxon-name-part-type="species" reg="planolancis">planolancis</tp:taxon-name-part></tp:taxon-name></italic> (specimen AS19.5970) <bold>13–20</bold> carapace (all females except <bold>15</bold>) <bold>13</bold><italic><tp:taxon-name><tp:taxon-name-part taxon-name-part-type="genus" reg="Bavia">Bavia</tp:taxon-name-part> <tp:taxon-name-part taxon-name-part-type="species" reg="nessagyna">nessagyna</tp:taxon-name-part></tp:taxon-name></italic> (specimen IDWM.20004) <bold>14</bold><italic><tp:taxon-name><tp:taxon-name-part taxon-name-part-type="genus" reg="Indopadilla">Indopadilla</tp:taxon-name-part> <tp:taxon-name-part taxon-name-part-type="species" reg="redunca">redunca</tp:taxon-name-part></tp:taxon-name></italic> (holotype IDWM.20011) <bold>15</bold><italic><tp:taxon-name><tp:taxon-name-part taxon-name-part-type="genus" reg="Stagetillus">Stagetillus</tp:taxon-name-part> <tp:taxon-name-part taxon-name-part-type="species" reg="opaciceps">opaciceps</tp:taxon-name-part></tp:taxon-name></italic> male (specimen JK.13.02.26.0017) <bold>16</bold><italic><tp:taxon-name><tp:taxon-name-part taxon-name-part-type="genus" reg="Stagetillus">Stagetillus</tp:taxon-name-part></tp:taxon-name></italic> cf. <italic>opaciceps</italic> female (specimen MRB079).<bold>17</bold><italic><tp:taxon-name><tp:taxon-name-part taxon-name-part-type="genus" reg="Padillothorax">Padillothorax</tp:taxon-name-part> <tp:taxon-name-part taxon-name-part-type="species" reg="semiostrinus">semiostrinus</tp:taxon-name-part></tp:taxon-name></italic> (specimen JK.20.06.20.001) <bold>18</bold><italic><tp:taxon-name><tp:taxon-name-part taxon-name-part-type="genus" reg="Padillothorax">Padillothorax</tp:taxon-name-part> <tp:taxon-name-part taxon-name-part-type="species" reg="mulu">mulu</tp:taxon-name-part></tp:taxon-name></italic> (from Mulu Nat. Pk.) <bold>19</bold><italic><tp:taxon-name><tp:taxon-name-part taxon-name-part-type="genus" reg="Maripanthus">Maripanthus</tp:taxon-name-part> <tp:taxon-name-part taxon-name-part-type="species" reg="reinholdae">reinholdae</tp:taxon-name-part></tp:taxon-name></italic> (specimen SWK12-1934) <bold>20</bold><italic><tp:taxon-name><tp:taxon-name-part taxon-name-part-type="genus" reg="Piranthus">Piranthus</tp:taxon-name-part> <tp:taxon-name-part taxon-name-part-type="species" reg="planolancis">planolancis</tp:taxon-name-part></tp:taxon-name></italic> (specimen AS19.5940) <bold>21–28</bold> Metatarsus of first leg, retrolateral view. All female except <bold>24</bold> male. All are of left legs except <bold>23, 25, 28</bold> which are of right leg, digitally flipped <bold>21</bold><italic><tp:taxon-name><tp:taxon-name-part taxon-name-part-type="genus" reg="Bavia">Bavia</tp:taxon-name-part> <tp:taxon-name-part taxon-name-part-type="species" reg="nessagyna">nessagyna</tp:taxon-name-part></tp:taxon-name></italic> (specimen IDWM.20004) <bold>22</bold><italic><tp:taxon-name><tp:taxon-name-part taxon-name-part-type="genus" reg="Indopadilla">Indopadilla</tp:taxon-name-part> <tp:taxon-name-part taxon-name-part-type="species" reg="kahariana">kahariana</tp:taxon-name-part></tp:taxon-name></italic> (specimen SWK12-1876) <bold>23</bold><italic><tp:taxon-name><tp:taxon-name-part taxon-name-part-type="genus" reg="Stagetillus">Stagetillus</tp:taxon-name-part></tp:taxon-name></italic> cf. <italic>opaciceps</italic> (specimen MRB079) <bold>24</bold><italic><tp:taxon-name><tp:taxon-name-part taxon-name-part-type="genus" reg="Padillothorax">Padillothorax</tp:taxon-name-part> <tp:taxon-name-part taxon-name-part-type="species" reg="semiostrinus">semiostrinus</tp:taxon-name-part></tp:taxon-name></italic> (specimen SWK12-EP0105) <bold>25</bold><italic><tp:taxon-name><tp:taxon-name-part taxon-name-part-type="genus" reg="Padillothorax">Padillothorax</tp:taxon-name-part> <tp:taxon-name-part taxon-name-part-type="species" reg="mulu">mulu</tp:taxon-name-part></tp:taxon-name></italic> (specimen SWK12-EP0105) <bold>26</bold><italic><tp:taxon-name><tp:taxon-name-part taxon-name-part-type="genus" reg="Maripanthus">Maripanthus</tp:taxon-name-part> <tp:taxon-name-part taxon-name-part-type="species" reg="reinholdae">reinholdae</tp:taxon-name-part></tp:taxon-name></italic> (specimen SWK12-1934) <bold>27</bold><italic><tp:taxon-name><tp:taxon-name-part taxon-name-part-type="genus" reg="Maripanthus">Maripanthus</tp:taxon-name-part> <tp:taxon-name-part taxon-name-part-type="species" reg="draconis">draconis</tp:taxon-name-part></tp:taxon-name></italic> (from Gunung Belemut, Johor) <bold>28</bold><italic><tp:taxon-name><tp:taxon-name-part taxon-name-part-type="genus" reg="Piranthus">Piranthus</tp:taxon-name-part> <tp:taxon-name-part taxon-name-part-type="species" reg="planolancis">planolancis</tp:taxon-name-part></tp:taxon-name></italic> (specimen AS19.5940) <bold>29–35</bold> prolateral surface of male first leg femur. <bold>29</bold><italic><tp:taxon-name><tp:taxon-name-part taxon-name-part-type="genus" reg="Bavia">Bavia</tp:taxon-name-part></tp:taxon-name></italic> cf. <italic>capistrata</italic> (specimen from Singapore) <bold>30</bold><italic><tp:taxon-name><tp:taxon-name-part taxon-name-part-type="genus" reg="Indopadilla">Indopadilla</tp:taxon-name-part> <tp:taxon-name-part taxon-name-part-type="species" reg="kahariana">kahariana</tp:taxon-name-part></tp:taxon-name></italic> (specimen from Lambir Hills Nat. Pk.) <bold>31</bold><italic><tp:taxon-name><tp:taxon-name-part taxon-name-part-type="genus" reg="Stagetillus">Stagetillus</tp:taxon-name-part> <tp:taxon-name-part taxon-name-part-type="species" reg="opaciceps">opaciceps</tp:taxon-name-part></tp:taxon-name></italic> (specimen JK.08.08.19.0001) <bold>32</bold><italic><tp:taxon-name><tp:taxon-name-part taxon-name-part-type="genus" reg="Padillothorax">Padillothorax</tp:taxon-name-part> <tp:taxon-name-part taxon-name-part-type="species" reg="semiostrinus">semiostrinus</tp:taxon-name-part></tp:taxon-name></italic> (specimen JK.20.06.20.001) <bold>33</bold><italic><tp:taxon-name><tp:taxon-name-part taxon-name-part-type="genus" reg="Padillothorax">Padillothorax</tp:taxon-name-part> <tp:taxon-name-part taxon-name-part-type="species" reg="badut">badut</tp:taxon-name-part></tp:taxon-name></italic> (specimen SWK12-4688) <bold>34</bold><italic><tp:taxon-name><tp:taxon-name-part taxon-name-part-type="genus" reg="Maripanthus">Maripanthus</tp:taxon-name-part> <tp:taxon-name-part taxon-name-part-type="species" reg="draconis">draconis</tp:taxon-name-part></tp:taxon-name></italic> (specimen from Johor, Gunung Lambak) <bold>35</bold><italic><tp:taxon-name><tp:taxon-name-part taxon-name-part-type="genus" reg="Piranthus">Piranthus</tp:taxon-name-part> <tp:taxon-name-part taxon-name-part-type="species" reg="bakau">bakau</tp:taxon-name-part></tp:taxon-name></italic> (holotype). Scale bars: 0.1 mm (<bold>6–12, 21–35</bold>), 1.0 mm (<bold>4, 5, 13–20</bold>).</p></caption><graphic xmlns:xlink="http://www.w3.org/1999/xlink" xlink:href="zookeys-1004-027-g002.jpg" position="float" orientation="portrait" xlink:type="simple" id="oo_487533.jpg"><uri content-type="original_file" xlink:type="simple">https://binary.pensoft.net/fig/487533</uri></graphic></fig><fig id="F11" position="float" orientation="portrait"><object-id xmlns:xlink="http://www.w3.org/1999/xlink" content-type="doi" xlink:type="simple">10.3897/zookeys.1004.57526.figures104-112</object-id><object-id xmlns:xlink="http://www.w3.org/1999/xlink" content-type="arpha" xlink:type="simple">FADB9125-78CD-5D6D-885D-844F746B82B6</object-id><label>Figures 104–112.</label><caption><p><italic><tp:taxon-name><tp:taxon-name-part taxon-name-part-type="genus" reg="Indopadilla">Indopadilla</tp:taxon-name-part> <tp:taxon-name-part taxon-name-part-type="species" reg="redunca">redunca</tp:taxon-name-part></tp:taxon-name></italic> sp. nov. <bold>104</bold> male left palp, ventral view (holotype SWK12-M0009) <bold>105</bold> same, retrolateral view of tibia <bold>106</bold> same, oblique ventral-retrolateral view <bold>107</bold> epigyne, ventral (specimen SWK12-1831) <bold>108</bold> Vulva, dorsal <bold>109</bold> male holotype, carapace <bold>110</bold> same, abdomen <bold>111, 112</bold> Female (SWK12-1831). Distance between substrate grooves 10 mm. Scale bars: on genitalia 0.1 mm.</p></caption><graphic xmlns:xlink="http://www.w3.org/1999/xlink" xlink:href="zookeys-1004-027-g011.jpg" position="float" orientation="portrait" xlink:type="simple" id="oo_487542.jpg"><uri content-type="original_file" xlink:type="simple">https://binary.pensoft.net/fig/487542</uri></graphic></fig></tp:treatment-sec><ref-list><ref id="B23"><mixed-citation xmlns:xlink="http://www.w3.org/1999/xlink" xlink:type="simple"><person-group><name name-style="western"><surname>Maddison</surname><given-names>WP</given-names></name></person-group> (<year>2015b</year>) Salticid images. <ext-link xlink:type="simple" ext-link-type="uri" xlink:href="http://salticidae.org/salticidImages/">http://salticidae.org/salticidImages/</ext-link> [Accessed 28 July 2020]</mixed-citation></ref><ref id="B18"><mixed-citation xmlns:xlink="http://www.w3.org/1999/xlink" xlink:type="simple"><person-group><name name-style="western"><surname>Koh</surname><given-names>JKH</given-names></name><name name-style="western"><surname>Bay</surname><given-names>N</given-names></name></person-group> (<year>2019</year>) <source>Borneo Spiders: A photographic field guide.</source><publisher-name>Sabah Forestry Department</publisher-name>, <publisher-loc>city</publisher-loc>, <size units="page">498 pp</size>.</mixed-citation></ref></ref-list></tp:taxon-treatment>
