# Supplementary material for: A phylogenetic and taxonomic review of baviine jumping spiders (Araneae, Salticidae, Baviini)
Source: Zookeys. 2020 Dec 16;1004:27–97. doi: 10.3897/zookeys.1004.57526 (PMC7758311; doi:10.3897/zookeys.1004.57526)
Supplement: XML Treatment for Indopadilla redynis [file zookeys.1004.57526-treatment9.xml]

<!DOCTYPE tp:taxon-treatment
  PUBLIC "-//TaxonX//DTD Taxonomic Treatment Publishing DTD v0 20100105//EN" "tax-treatment-NSO.dtd">
<tp:taxon-treatment xmlns:tp="http://www.plazi.org/taxpub"><tp:treatment-meta><kwd-group><label>Taxon classification</label><kwd><named-content xmlns:xlink="http://www.w3.org/1999/xlink" content-type="kingdom">Animalia</named-content></kwd><kwd><named-content xmlns:xlink="http://www.w3.org/1999/xlink" content-type="order">Araneae</named-content></kwd><kwd><named-content xmlns:xlink="http://www.w3.org/1999/xlink" content-type="family">Salticidae</named-content></kwd></kwd-group><mixed-citation publication-type="journal"><person-group><name><surname>Maddison</surname><given-names>Wayne P.</given-names></name><name><surname>Beattie</surname><given-names>Imara</given-names></name><name><surname>Marathe</surname><given-names>Kiran</given-names></name><name><surname>Ng</surname><given-names>Paul Y. C.</given-names></name><name><surname>Kanesharatnam</surname><given-names>Nilani</given-names></name><name><surname>Benjamin</surname><given-names>Suresh P.</given-names></name><name><surname>Kunte</surname><given-names>Krushnamegh</given-names></name></person-group><article-title>A phylogenetic and taxonomic review of baviine jumping spiders (<tp:taxon-name><tp:taxon-name-part taxon-name-part-type="order">Araneae</tp:taxon-name-part></tp:taxon-name>, <tp:taxon-name><tp:taxon-name-part taxon-name-part-type="family">Salticidae</tp:taxon-name-part></tp:taxon-name>, <tp:taxon-name><tp:taxon-name-part taxon-name-part-type="tribe">Baviini</tp:taxon-name-part></tp:taxon-name>)</article-title><source>Zookeys</source><day>16</day><month>12</month><year>2020</year><volume>1004</volume><fpage>27</fpage><lpage>97</lpage><pub-id pub-id-type="doi">10.3897/zookeys.1004.57526</pub-id></mixed-citation></tp:treatment-meta><tp:nomenclature><tp:taxon-name><object-id xmlns:xlink="http://www.w3.org/1999/xlink" content-type="arpha" xlink:type="simple">260DDD79-844C-5E9A-B831-9F2AD15A6DFD</object-id>
                <tp:taxon-name-part taxon-name-part-type="genus" reg="Indopadilla">Indopadilla</tp:taxon-name-part>
                <tp:taxon-name-part taxon-name-part-type="species" reg="redynis">redynis</tp:taxon-name-part>
                <object-id xmlns:xlink="http://www.w3.org/1999/xlink" content-type="zoobank" xlink:type="simple">http://zoobank.org/66E4CC75-6E34-479F-9A02-D304027C9EB5</object-id>
              </tp:taxon-name><tp:taxon-authority>Maddison, sp. nov.</tp:taxon-authority><xref ref-type="fig" rid="F12">Figs 113–116</xref></tp:nomenclature><tp:treatment-sec sec-type="type material" id="SECID0EL1BK"><title>Type material.</title><p><bold><italic>Holotype</italic></bold> female (specimen IDWM.20012, in <named-content xmlns:xlink="http://www.w3.org/1999/xlink" content-type="dwc:institutional_code" xlink:type="simple">UBCZ</named-content>) from Malaysia: Sarawak: Kubah Nat. Pk., roadside, 1.603–4°N, 110.185°E, 350 m el. 7 March 2012 Maddison/Piascik/Ang/Lee WPM#12-002. <bold><italic>Paratype</italic></bold> female (specimen SWK12-0080, in <named-content xmlns:xlink="http://www.w3.org/1999/xlink" content-type="dwc:institutional_code" xlink:type="simple">UBCZ</named-content>) from Malaysia: Sarawak: Kubah Nat. Pk., Waterfall Trail, 1.605–6°N, 110.185–7°E, 300 m el. 7 March 2012 Maddison/Piascik/Ang/Lee WPM#12-001.</p><fig id="F12" position="float" orientation="portrait"><object-id xmlns:xlink="http://www.w3.org/1999/xlink" content-type="doi" xlink:type="simple">10.3897/zookeys.1004.57526.figures113-116</object-id><object-id xmlns:xlink="http://www.w3.org/1999/xlink" content-type="arpha" xlink:type="simple">B4F9B632-7595-52F7-A65A-9CDA6103A65B</object-id><label>Figures 113–116.</label><caption><p><italic><tp:taxon-name><tp:taxon-name-part taxon-name-part-type="genus" reg="Indopadilla">Indopadilla</tp:taxon-name-part> <tp:taxon-name-part taxon-name-part-type="species" reg="redynis">redynis</tp:taxon-name-part></tp:taxon-name></italic> sp. nov. <bold>113</bold> epigyne, ventral (holotype IDWM.20012) <bold>114</bold> vulva, dorsal <bold>115, 116</bold> Female (SWK12-0080). Scale bars on epigyne 0.1 mm; on bodies 1.0 mm.</p></caption><graphic xmlns:xlink="http://www.w3.org/1999/xlink" xlink:href="zookeys-1004-027-g012.jpg" position="float" orientation="portrait" xlink:type="simple" id="oo_487543.jpg"><uri content-type="original_file" xlink:type="simple">https://binary.pensoft.net/fig/487543</uri></graphic></fig></tp:treatment-sec><tp:treatment-sec sec-type="etymology" id="SECID0EB3BK"><title>Etymology.</title><p>An arbitrary combination of letters, ungendered. <italic>Other names</italic>: In WPM’s lab notebooks the informal code for this species was “BVMT2”; it was also sometimes confused with <italic><tp:taxon-name><tp:taxon-name-part taxon-name-part-type="genus" reg="Indopadilla">I.</tp:taxon-name-part> <tp:taxon-name-part taxon-name-part-type="species" reg="redunca">redunca</tp:taxon-name-part></tp:taxon-name></italic> and labelled “BVMTT”.</p></tp:treatment-sec><tp:treatment-sec sec-type="diagnosis" id="SECID0EU3BK"><title>Diagnosis.</title><p>Similar in colour and epigyne to <italic><tp:taxon-name><tp:taxon-name-part taxon-name-part-type="genus" reg="Indopadilla">I.</tp:taxon-name-part> <tp:taxon-name-part taxon-name-part-type="species" reg="redunca">redunca</tp:taxon-name-part></tp:taxon-name></italic>. The epigyne differs in having the anterior part of the cavernous <abbrev xmlns:xlink="http://www.w3.org/1999/xlink" xlink:title="epigynal coupling pocket" id="ABBRID0EF4BK" xlink:type="simple">ECP</abbrev> with a more sharply defined boundary, the openings not behind a curved ridge, and the edge of the opening clearly sinuate (Fig. <xref ref-type="fig" rid="F12">113</xref>). The abdominal dorsum has fine reticulate markings throughout, not showing the unmarked posterior third. First leg markings match those of <italic><tp:taxon-name><tp:taxon-name-part taxon-name-part-type="genus" reg="Indopadilla">I.</tp:taxon-name-part> <tp:taxon-name-part taxon-name-part-type="species" reg="redunca">redunca</tp:taxon-name-part></tp:taxon-name></italic> except that anterior base of first femur with dark patch. Pale area on thoracic slope much broader than in <italic><tp:taxon-name><tp:taxon-name-part taxon-name-part-type="genus" reg="Indopadilla">I.</tp:taxon-name-part> <tp:taxon-name-part taxon-name-part-type="species" reg="redunca">redunca</tp:taxon-name-part></tp:taxon-name></italic>.</p></tp:treatment-sec><tp:treatment-sec sec-type="description" id="SECID0ED5BK"><title>Description.</title><p><bold>Female</bold> (based on holotype, specimen IDWM.20012). Carapace length 3.6; abdomen length 5.7. <bold><italic>Carapace</italic></bold> integument medium to dark red-brown, except upper part of thorax between and beside eyes, continuing as a broad medial pale area to pedicel. <bold><italic>Clypeus</italic></bold> dark, extremely narrow, exposing broad white arthrodial membrane. <bold><italic>Chelicerae</italic></bold> light brown, concave in front. Five teeth on retromargin. <bold><italic>Legs</italic></bold> pale except dark brown on middle of first tibia and metatarsus, and darker patch at front base of first femur. <bold><italic>Abdomen</italic></bold> red-brown, with delicate reticulate pale markings. <bold><italic>Epigyne</italic></bold> (Fig. <xref ref-type="fig" rid="F12">113</xref>) with large cavernous <abbrev xmlns:xlink="http://www.w3.org/1999/xlink" xlink:title="epigynal coupling pocket" id="ABBRID0EB6BK" xlink:type="simple">ECP</abbrev>; openings sinuate, resembling those of dendryphantines.</p></tp:treatment-sec></tp:taxon-treatment>
