# Supplementary material for: A phylogenetic and taxonomic review of baviine jumping spiders (Araneae, Salticidae, Baviini)
Source: Zookeys. 2020 Dec 16;1004:27–97. doi: 10.3897/zookeys.1004.57526 (PMC7758311; doi:10.3897/zookeys.1004.57526)
Supplement: XML Treatment for Indopadilla sabivia [file zookeys.1004.57526-treatment10.xml]

<!DOCTYPE tp:taxon-treatment
  PUBLIC "-//TaxonX//DTD Taxonomic Treatment Publishing DTD v0 20100105//EN" "tax-treatment-NSO.dtd">
<tp:taxon-treatment xmlns:tp="http://www.plazi.org/taxpub"><tp:treatment-meta><kwd-group><label>Taxon classification</label><kwd><named-content xmlns:xlink="http://www.w3.org/1999/xlink" content-type="kingdom">Animalia</named-content></kwd><kwd><named-content xmlns:xlink="http://www.w3.org/1999/xlink" content-type="order">Araneae</named-content></kwd><kwd><named-content xmlns:xlink="http://www.w3.org/1999/xlink" content-type="family">Salticidae</named-content></kwd></kwd-group><mixed-citation publication-type="journal"><person-group><name><surname>Maddison</surname><given-names>Wayne P.</given-names></name><name><surname>Beattie</surname><given-names>Imara</given-names></name><name><surname>Marathe</surname><given-names>Kiran</given-names></name><name><surname>Ng</surname><given-names>Paul Y. C.</given-names></name><name><surname>Kanesharatnam</surname><given-names>Nilani</given-names></name><name><surname>Benjamin</surname><given-names>Suresh P.</given-names></name><name><surname>Kunte</surname><given-names>Krushnamegh</given-names></name></person-group><article-title>A phylogenetic and taxonomic review of baviine jumping spiders (<tp:taxon-name><tp:taxon-name-part taxon-name-part-type="order">Araneae</tp:taxon-name-part></tp:taxon-name>, <tp:taxon-name><tp:taxon-name-part taxon-name-part-type="family">Salticidae</tp:taxon-name-part></tp:taxon-name>, <tp:taxon-name><tp:taxon-name-part taxon-name-part-type="tribe">Baviini</tp:taxon-name-part></tp:taxon-name>)</article-title><source>Zookeys</source><day>16</day><month>12</month><year>2020</year><volume>1004</volume><fpage>27</fpage><lpage>97</lpage><pub-id pub-id-type="doi">10.3897/zookeys.1004.57526</pub-id></mixed-citation></tp:treatment-meta><tp:nomenclature><tp:taxon-name><object-id xmlns:xlink="http://www.w3.org/1999/xlink" content-type="arpha" xlink:type="simple">F30416C9-AF55-5699-9740-408DA2B8E6F6</object-id>
                <tp:taxon-name-part taxon-name-part-type="genus" reg="Indopadilla">Indopadilla</tp:taxon-name-part>
                <tp:taxon-name-part taxon-name-part-type="species" reg="sabivia">sabivia</tp:taxon-name-part>
                <object-id xmlns:xlink="http://www.w3.org/1999/xlink" content-type="zoobank" xlink:type="simple">http://zoobank.org/28AEEB1A-86D2-4F38-B400-D4C1C4D089DC</object-id>
              </tp:taxon-name><tp:taxon-authority>Maddison, sp. nov.</tp:taxon-authority><xref ref-type="fig" rid="F13">Figs 117–120</xref></tp:nomenclature><tp:treatment-sec sec-type="type material" id="SECID0E2ACK"><title>Type material.</title><p><bold><italic>Holotype</italic></bold> male (specimen d107, in <named-content xmlns:xlink="http://www.w3.org/1999/xlink" content-type="dwc:institutional_code" xlink:type="simple">UBCZ</named-content>) from Malaysia: Sabah: Village of Kiabau. Central Sabah. <named-content xmlns:xlink="http://www.w3.org/1999/xlink" content-type="dwc:verbatimCoordinates" xlink:type="simple"><named-content content-type="geo-json" specific-use="{&#34;type&#34;:&#34;Point&#34;,&#34;coordinates&#34;:[117.224500,5.831500]}" id="NCID0EOBCK" xlink:type="simple">5.8315°N, 117.2245°E</named-content></named-content>, 23 November 2000 K. Ober #00.437.</p></tp:treatment-sec><tp:treatment-sec sec-type="etymology" id="SECID0ETBCK"><title>Etymology.</title><p>An arbitrary combination of letters, ungendered. <italic>Other names</italic>: In WPM’s lab notebooks the informal code for this species was “BVSAB”.</p></tp:treatment-sec><tp:treatment-sec sec-type="diagnosis" id="SECID0E2BCK"><title>Diagnosis.</title><p>Palp similar to <italic><tp:taxon-name><tp:taxon-name-part taxon-name-part-type="genus" reg="Indopadilla">I.</tp:taxon-name-part> <tp:taxon-name-part taxon-name-part-type="species" reg="kahariana">kahariana</tp:taxon-name-part></tp:taxon-name></italic> with a short sharp embolus with a <abbrev xmlns:xlink="http://www.w3.org/1999/xlink" xlink:title="terminal apophysis" id="ABBRID0EMCCK" xlink:type="simple">TmA</abbrev> behind it, but the <abbrev xmlns:xlink="http://www.w3.org/1999/xlink" xlink:title="terminal apophysis" id="ABBRID0EQCCK" xlink:type="simple">TmA</abbrev> is broader and more retrolaterally placed than in <italic><tp:taxon-name><tp:taxon-name-part taxon-name-part-type="genus" reg="Indopadilla">I.</tp:taxon-name-part> <tp:taxon-name-part taxon-name-part-type="species" reg="kahariana">kahariana</tp:taxon-name-part></tp:taxon-name></italic>. <abbrev xmlns:xlink="http://www.w3.org/1999/xlink" xlink:title="retrolateral tibial apophysis" id="ABBRID0E6CCK" xlink:type="simple">RTA</abbrev> with sharp point, unlike the broad flat <abbrev xmlns:xlink="http://www.w3.org/1999/xlink" xlink:title="retrolateral tibial apophysis" id="ABBRID0EDDCK" xlink:type="simple">RTA</abbrev> of <italic><tp:taxon-name><tp:taxon-name-part taxon-name-part-type="genus" reg="Indopadilla">I.</tp:taxon-name-part> <tp:taxon-name-part taxon-name-part-type="species" reg="kahariana">kahariana</tp:taxon-name-part></tp:taxon-name></italic>. These two species are sister groups on the molecular phylogeny (Fig. <xref ref-type="fig" rid="F1">1</xref>).</p></tp:treatment-sec><tp:treatment-sec sec-type="description" id="SECID0EWDCK"><title>Description.</title><p><bold>Male</bold> (based on holotype, specimen d107). Carapace length 2.8; abdomen length 3.8. Overall appearance similar to that of <italic><tp:taxon-name><tp:taxon-name-part taxon-name-part-type="genus" reg="Indopadilla">I.</tp:taxon-name-part> <tp:taxon-name-part taxon-name-part-type="species" reg="kahariana">kahariana</tp:taxon-name-part></tp:taxon-name></italic>, paler coloured than many male <italic><tp:taxon-name><tp:taxon-name-part taxon-name-part-type="genus" reg="Indopadilla">Indopadilla</tp:taxon-name-part></tp:taxon-name></italic>, honey to medium brown. <bold><italic>Carapace</italic></bold> medium brown to honey coloured, darker on sides, with ocular area and larger portion of dorsal thorax quite pale. <bold><italic>Clypeus</italic></bold> narrow, exposing white arthrodial membrane. <bold><italic>Chelicerae</italic></bold> brown, with lateral ridge. Six retromarginal teeth, on long ridge. <bold><italic>Palp</italic></bold> pale except basal part of femur. Embolus short and sharp, with broad <abbrev xmlns:xlink="http://www.w3.org/1999/xlink" xlink:title="terminal apophysis" id="ABBRID0E3ECK" xlink:type="simple">TmA</abbrev> behind (Fig. <xref ref-type="fig" rid="F13">117</xref>). <bold><italic>Legs</italic></bold> mostly honey coloured, first somewhat darker and with ventral fringe on patella through metatarsus. <bold><italic>Abdomen</italic></bold> in alcohol similar to that of female <italic><tp:taxon-name><tp:taxon-name-part taxon-name-part-type="genus" reg="Indopadilla">I.</tp:taxon-name-part> <tp:taxon-name-part taxon-name-part-type="species" reg="kahariana">kahariana</tp:taxon-name-part></tp:taxon-name></italic>, with series of darker paired spots dorsally and elongated pale spots along the side.</p><fig id="F13" position="float" orientation="portrait"><object-id xmlns:xlink="http://www.w3.org/1999/xlink" content-type="doi" xlink:type="simple">10.3897/zookeys.1004.57526.figures117-120</object-id><object-id xmlns:xlink="http://www.w3.org/1999/xlink" content-type="arpha" xlink:type="simple">30BFA8F7-C166-5835-A3B0-BC8BC839DB4F</object-id><label>Figures 117–120.</label><caption><p><italic><tp:taxon-name><tp:taxon-name-part taxon-name-part-type="genus" reg="Indopadilla">Indopadilla</tp:taxon-name-part> <tp:taxon-name-part taxon-name-part-type="species" reg="sabivia">sabivia</tp:taxon-name-part></tp:taxon-name></italic> sp. nov., male holotype (specimen d107) <bold>117</bold> left palp, ventral view <bold>118</bold> same, retrolateral view of tibia <bold>119, 120</bold> Body. Scale bars: on palp 0.1 mm; on body 1.0 mm.</p></caption><graphic xmlns:xlink="http://www.w3.org/1999/xlink" xlink:href="zookeys-1004-027-g013.jpg" position="float" orientation="portrait" xlink:type="simple" id="oo_487544.jpg"><uri content-type="original_file" xlink:type="simple">https://binary.pensoft.net/fig/487544</uri></graphic></fig></tp:treatment-sec><tp:treatment-sec><!--Section generated to contain objects referenced in tp:taxon-treatment.--><fig id="F1" position="float" orientation="portrait"><object-id xmlns:xlink="http://www.w3.org/1999/xlink" content-type="doi" xlink:type="simple">10.3897/zookeys.1004.57526.figures1-3</object-id><object-id xmlns:xlink="http://www.w3.org/1999/xlink" content-type="arpha" xlink:type="simple">6408F4E2-CD4B-574C-9EEA-DBF195E15E56</object-id><label>Figures 1–3.</label><caption><p>Phylogeny. <bold>1</bold> Maximum Likelihood tree (best of 20 replicates) from combined data set of 1313 <abbrev xmlns:xlink="http://www.w3.org/1999/xlink" xlink:title="Ultra-Conserved Element" id="ABBRID0ECVBI" xlink:type="simple">UCE</abbrev> loci, plus mitochondrial 16SND1 and COI regions, plus 28S (dataset #4 in Methods). <tp:taxon-name><tp:taxon-name-part taxon-name-part-type="genus" reg="Baviines">Baviines</tp:taxon-name-part></tp:taxon-name> whose names are in bold, and all outgroups, have <abbrev xmlns:xlink="http://www.w3.org/1999/xlink" xlink:title="Ultra-Conserved Element" id="ABBRID0EMVBI" xlink:type="simple">UCE</abbrev> data. Numbers are percentage of 500 bootstrap replicates showing the clade <bold>2</bold> Maximum Likelihood tree (best of 50 replicates) from concatenated data from 1313 <abbrev xmlns:xlink="http://www.w3.org/1999/xlink" xlink:title="Ultra-Conserved Element" id="ABBRID0ESVBI" xlink:type="simple">UCE</abbrev> loci (dataset #1 in Methods). Numbers are percentage of 1000 bootstrap replicates showing the clade <bold>3</bold> Maximum Likelihood tree (best of 50 replicates) from concatenated data from mitochondrial data and 28S (dataset #2 in Methods). Taxa in bold have data from the entire mitochondrial genome, or nearly so. Numbers are percentage of 1000 bootstrap replicates showing the clade for the full dataset (#2), followed by the bootstrap percentage for the restricted mtDNA+28S dataset (#3 in Methods). Spots at nodes show those clades that also appear in the ML tree in the restricted dataset. The branches to <italic><tp:taxon-name><tp:taxon-name-part taxon-name-part-type="genus" reg="Bavia">B.</tp:taxon-name-part> <tp:taxon-name-part taxon-name-part-type="species" reg="nessagyna">nessagyna</tp:taxon-name-part></tp:taxon-name></italic> and <italic><tp:taxon-name><tp:taxon-name-part taxon-name-part-type="genus" reg="Indopadilla">I.</tp:taxon-name-part> <tp:taxon-name-part taxon-name-part-type="species" reg="redynis">redynis</tp:taxon-name-part></tp:taxon-name></italic> are long, compacted visually by cutting and sliding part of the length over itself; the actual length therefore should be seen as longer by the length of the overlap.</p></caption><graphic xmlns:xlink="http://www.w3.org/1999/xlink" xlink:href="zookeys-1004-027-g001.jpg" position="float" orientation="portrait" xlink:type="simple" id="oo_487532.jpg"><uri content-type="original_file" xlink:type="simple">https://binary.pensoft.net/fig/487532</uri></graphic></fig></tp:treatment-sec></tp:taxon-treatment>
