# Supplementary material for: A phylogenetic and taxonomic review of baviine jumping spiders (Araneae, Salticidae, Baviini)
Source: Zookeys. 2020 Dec 16;1004:27–97. doi: 10.3897/zookeys.1004.57526 (PMC7758311; doi:10.3897/zookeys.1004.57526)
Supplement: XML Treatment for Indopadilla vimedaba [file zookeys.1004.57526-treatment11.xml]

<!DOCTYPE tp:taxon-treatment
  PUBLIC "-//TaxonX//DTD Taxonomic Treatment Publishing DTD v0 20100105//EN" "tax-treatment-NSO.dtd">
<tp:taxon-treatment xmlns:tp="http://www.plazi.org/taxpub"><tp:treatment-meta><kwd-group><label>Taxon classification</label><kwd><named-content xmlns:xlink="http://www.w3.org/1999/xlink" content-type="kingdom">Animalia</named-content></kwd><kwd><named-content xmlns:xlink="http://www.w3.org/1999/xlink" content-type="order">Araneae</named-content></kwd><kwd><named-content xmlns:xlink="http://www.w3.org/1999/xlink" content-type="family">Salticidae</named-content></kwd></kwd-group><mixed-citation publication-type="journal"><person-group><name><surname>Maddison</surname><given-names>Wayne P.</given-names></name><name><surname>Beattie</surname><given-names>Imara</given-names></name><name><surname>Marathe</surname><given-names>Kiran</given-names></name><name><surname>Ng</surname><given-names>Paul Y. C.</given-names></name><name><surname>Kanesharatnam</surname><given-names>Nilani</given-names></name><name><surname>Benjamin</surname><given-names>Suresh P.</given-names></name><name><surname>Kunte</surname><given-names>Krushnamegh</given-names></name></person-group><article-title>A phylogenetic and taxonomic review of baviine jumping spiders (<tp:taxon-name><tp:taxon-name-part taxon-name-part-type="order">Araneae</tp:taxon-name-part></tp:taxon-name>, <tp:taxon-name><tp:taxon-name-part taxon-name-part-type="family">Salticidae</tp:taxon-name-part></tp:taxon-name>, <tp:taxon-name><tp:taxon-name-part taxon-name-part-type="tribe">Baviini</tp:taxon-name-part></tp:taxon-name>)</article-title><source>Zookeys</source><day>16</day><month>12</month><year>2020</year><volume>1004</volume><fpage>27</fpage><lpage>97</lpage><pub-id pub-id-type="doi">10.3897/zookeys.1004.57526</pub-id></mixed-citation></tp:treatment-meta><tp:nomenclature><tp:taxon-name><object-id xmlns:xlink="http://www.w3.org/1999/xlink" content-type="arpha" xlink:type="simple">422FE007-D7F0-5C68-B193-022BA07223B9</object-id>
                <tp:taxon-name-part taxon-name-part-type="genus" reg="Indopadilla">Indopadilla</tp:taxon-name-part>
                <tp:taxon-name-part taxon-name-part-type="species" reg="vimedaba">vimedaba</tp:taxon-name-part>
                <object-id xmlns:xlink="http://www.w3.org/1999/xlink" content-type="zoobank" xlink:type="simple">http://zoobank.org/28AEEB1A-86D2-4F38-B400-D4C1C4D089DC</object-id>
              </tp:taxon-name><tp:taxon-authority>Maddison, sp. nov.</tp:taxon-authority><xref ref-type="fig" rid="F14">Figs 121–128</xref><tp:nomenclature-citation-list><tp:nomenclature-citation><tp:taxon-name>
                    <tp:taxon-name-part taxon-name-part-type="genus" reg="Stagetilus">Stagetilus</tp:taxon-name-part> <tp:taxon-name-part taxon-name-part-type="species" reg="semiostrinus">semiostrinus</tp:taxon-name-part></tp:taxon-name><comment>: Prószyński, 1987: figs on pages 105–105 (misidentification).</comment></tp:nomenclature-citation><tp:nomenclature-citation><tp:taxon-name>
                    <tp:taxon-name-part taxon-name-part-type="genus" reg="Padillothorax">Padillothorax</tp:taxon-name-part> <tp:taxon-name-part taxon-name-part-type="species" reg="semiostrinus">semiostrinus</tp:taxon-name-part></tp:taxon-name><comment>: <xref ref-type="bibr" rid="B40">Prószyński 2018</xref>: 174–175, figs 28F–L (misidentification).</comment></tp:nomenclature-citation></tp:nomenclature-citation-list></tp:nomenclature><tp:treatment-sec sec-type="type material" id="SECID0EHJCK"><title>Type material.</title><p><bold><italic>Holotype</italic></bold> male (specimen JK 13.09.03.0011), in <abbrev xmlns:xlink="http://www.w3.org/1999/xlink" content-type="institution" xlink:title="Lee Kong Chian Natural History Museum, Singapore" id="ABBRID0ESJCK" xlink:type="simple">LKCNHM</abbrev>, from Singapore: Nee Soon Swamp, 2 September 2013. J. K. H. Koh.</p></tp:treatment-sec><tp:treatment-sec sec-type="etymology" id="SECID0EXJCK"><title>Etymology.</title><p>An arbitrary combination of letters, ungendered. <italic>Other names</italic>: In <xref ref-type="bibr" rid="B23">Maddison (2015b)</xref> and WPM’s field or lab notebooks the informal code for this species was “BVMDB”.</p></tp:treatment-sec><tp:treatment-sec sec-type="notes" id="SECID0EDKCK"><title>Notes.</title><p>As noted under <italic><tp:taxon-name><tp:taxon-name-part taxon-name-part-type="genus" reg="Padillothorax">Padillothorax</tp:taxon-name-part></tp:taxon-name></italic>, this species was mistaken for <italic><tp:taxon-name><tp:taxon-name-part taxon-name-part-type="genus" reg="Padillothorax">Padillothorax</tp:taxon-name-part> <tp:taxon-name-part taxon-name-part-type="species" reg="semiostrinus">semiostrinus</tp:taxon-name-part></tp:taxon-name></italic>, and illustrated by <xref ref-type="bibr" rid="B38">Prószyński (1987)</xref> under that name. He illustrates a male and female in the same vial 15151 in the MNHN Paris from the “Malayana” peninsula.</p></tp:treatment-sec><tp:treatment-sec sec-type="diagnosis" id="SECID0E6KCK"><title>Diagnosis.</title><p>Palp with embolus longer that half the length of the bulb, straight and tapering (Fig. <xref ref-type="fig" rid="F14">121</xref>). Other <italic><tp:taxon-name><tp:taxon-name-part taxon-name-part-type="genus" reg="Indopadilla">Indopadilla</tp:taxon-name-part></tp:taxon-name></italic> have the embolus either longer and curved, or shorter. Epigyne with small but distinct <abbrev xmlns:xlink="http://www.w3.org/1999/xlink" xlink:title="epigynal coupling pocket" id="ABBRID0EQLCK" xlink:type="simple">ECP</abbrev> on back margin medially; openings simple and posterior (Fig. <xref ref-type="fig" rid="F14">123</xref>). Body dark brown except for highly contrasting but narrow pale cream markings, reticulate on abdomen.</p></tp:treatment-sec><tp:treatment-sec sec-type="description" id="SECID0EYLCK"><title>Description.</title><p><bold>Male</bold> (based on holotype, specimen JK 13.09.03.0011). Carapace length 2.4; abdomen length 3.5. <bold><italic>Carapace</italic></bold> in alcohol dark brown to black, slightly paler around fovea and in narrow medial band along thoracic slope, which also has some white scales; other patches of white scales along borders of ocular area. <bold><italic>Clypeus</italic></bold> extremely narrow at centre, and beneath it is a broad expanse of white arthrodial membrane; precise boundary between the clypeus and arthrodial membrane indistinct. <bold><italic>Chelicerae</italic></bold> with strong lateral ridge that extends into a flange near the fang, as drawn by <xref ref-type="bibr" rid="B38">Prószyński (1987</xref>: 105). Three promarginal teeth and at least five retromarginal. <bold><italic>Palp</italic></bold> honey coloured except darker base of femur. Embolus a narrow long triangle (Fig. <xref ref-type="fig" rid="F14">121</xref>). <bold><italic>Legs</italic></bold> honey coloured except much larger first leg, which bears a ventral fringe. <bold><italic>Abdomen</italic></bold> dark above and below, with two pair of lateral pale spots, the anterior of which connects with a few thin pale lines.</p><p><bold>Female</bold> (based on specimen SWK12-3620). Carapace length 3.3; abdomen length 5.4. <bold><italic>Carapace</italic></bold> integument in alcohol medium red-brown except for narrow medial pale band along thoracic slope. <bold><italic>Clypeus</italic></bold> extremely narrow, exposing broad white arthrodial membrane (Fig. <xref ref-type="fig" rid="F14">128</xref>). <bold><italic>Chelicerae</italic></bold> concave in front with lateral ridge. At least four retromarginal teeth. <bold><italic>Legs</italic></bold> pale except first leg, dark except tarsus. <bold><italic>Abdomen</italic></bold> brown with distinct reticulation of pale scales. <bold><italic>Epigyne</italic></bold> (Fig. <xref ref-type="fig" rid="F14">123</xref>) with simple openings, from which broad copulatory ducts proceed anteriorly before narrowing considerably and proceeding to the posterior, then back anteriorly to the spermathecae.</p><fig id="F14" position="float" orientation="portrait"><object-id xmlns:xlink="http://www.w3.org/1999/xlink" content-type="doi" xlink:type="simple">10.3897/zookeys.1004.57526.figures121-128</object-id><object-id xmlns:xlink="http://www.w3.org/1999/xlink" content-type="arpha" xlink:type="simple">8FB21DA5-BD76-5799-8798-81DE09D170ED</object-id><label>Figures 121–128.</label><caption><p><italic><tp:taxon-name><tp:taxon-name-part taxon-name-part-type="genus" reg="Indopadilla">Indopadilla</tp:taxon-name-part> <tp:taxon-name-part taxon-name-part-type="species" reg="vimedaba">vimedaba</tp:taxon-name-part></tp:taxon-name></italic> sp. nov. <bold>121</bold> male left palp, ventral view (holotype JK.13.09.03.0011) <bold>122</bold> same, retrolateral view of tibia <bold>123</bold> epigyne, ventral (specimen SWK12-3620) <bold>124</bold> vulva, dorsal <bold>125</bold> holotype male <bold>126–128</bold> female SWK12-3620. Scale bars: on genitalia 0.1 mm; on bodies 1.0 mm.</p></caption><graphic xmlns:xlink="http://www.w3.org/1999/xlink" xlink:href="zookeys-1004-027-g014.jpg" position="float" orientation="portrait" xlink:type="simple" id="oo_487545.jpg"><uri content-type="original_file" xlink:type="simple">https://binary.pensoft.net/fig/487545</uri></graphic></fig></tp:treatment-sec><tp:treatment-sec sec-type="Male-female matching" id="SECID0E3OCK"><title>Male-female matching.</title><p>The male and female described above were not co-collected, but they match well the male and female (MNHN 15151, photographs examined) described by Prószyński, which were in the same vial, and thus likely co-collected. These males and females match in markings: the first leg is all dark except the tarsus; the abdominal dorsum is dark with some narrow pale lines, the venter dark; the pale medial band of the integument of the thoracic slope is narrow; there is a narrow band of pale scales on the midline low on the thoracic slope; the triangle of scales near the fovea is narrow. The male has fewer lines in its abdominal markings than the female, but those it has are precise matches to the female. Other <italic><tp:taxon-name><tp:taxon-name-part taxon-name-part-type="genus" reg="Indopadilla">Indopadilla</tp:taxon-name-part></tp:taxon-name></italic> differ; e.g., another candidate female, <italic><tp:taxon-name><tp:taxon-name-part taxon-name-part-type="genus" reg="Indopadilla">I.</tp:taxon-name-part> <tp:taxon-name-part taxon-name-part-type="species" reg="nesinor">nesinor</tp:taxon-name-part></tp:taxon-name></italic>, has the first leg considerably more strongly banded. suggesting her male should have a first patella paler than seen in Fig. <xref ref-type="fig" rid="F14">125</xref>, more like that of <italic>I <tp:taxon-name><tp:taxon-name-part taxon-name-part-type="genus" reg="Indopadilla"/><tp:taxon-name-part taxon-name-part-type="species" reg="redunca">redunca</tp:taxon-name-part></tp:taxon-name></italic> (<xref ref-type="bibr" rid="B18">Koh and Bay 2019</xref>:. 203, fig. E), whose female’s leg is banded similarly to <italic><tp:taxon-name><tp:taxon-name-part taxon-name-part-type="genus" reg="Indopadilla">I.</tp:taxon-name-part> <tp:taxon-name-part taxon-name-part-type="species" reg="nesinor">nesinor</tp:taxon-name-part></tp:taxon-name></italic>. Also, <italic><tp:taxon-name><tp:taxon-name-part taxon-name-part-type="genus" reg="Indopadilla">I.</tp:taxon-name-part> <tp:taxon-name-part taxon-name-part-type="species" reg="nesinor">nesinor</tp:taxon-name-part></tp:taxon-name></italic> differs in having a pale underside of the abdomen, and different thoracic markings. The relatively long but wide embolus of the male is a good fit to the openings and first broad part of the duct of the matched female, being ~ 0.07 mm wide at its base and ~ 0.3 mm long. In contrast, the openings of <italic><tp:taxon-name><tp:taxon-name-part taxon-name-part-type="genus" reg="Indopadilla">I.</tp:taxon-name-part> <tp:taxon-name-part taxon-name-part-type="species" reg="nesinor">nesinor</tp:taxon-name-part></tp:taxon-name></italic> are only ~ 0.02 mm wide, enough to accommodate only a small portion of the embolus.</p><fig id="F15" position="float" orientation="portrait"><object-id xmlns:xlink="http://www.w3.org/1999/xlink" content-type="doi" xlink:type="simple">10.3897/zookeys.1004.57526.figures129-142</object-id><object-id xmlns:xlink="http://www.w3.org/1999/xlink" content-type="arpha" xlink:type="simple">B31B3427-DDD1-55C5-8B9B-4E86C3224E5E</object-id><label>Figures 129–142.</label><caption><p>Unidentified or undescribed <italic><tp:taxon-name><tp:taxon-name-part taxon-name-part-type="genus" reg="Indopadilla">Indopadilla</tp:taxon-name-part></tp:taxon-name></italic>, all in LKCNHM except <bold>134–136</bold>, in UBCZ. <bold>129–131</bold> male “Yellow Long” (specimen JK08.04.29.0029, Brunei, <named-content xmlns:xlink="http://www.w3.org/1999/xlink" content-type="dwc:verbatimCoordinates" xlink:type="simple"><named-content content-type="geo-json" specific-use="{&#34;type&#34;:&#34;Point&#34;,&#34;coordinates&#34;:[114.645000,4.604400]}" id="NCID0E4RCK" xlink:type="simple">4.6044°N, 114.6450°E</named-content></named-content>), body, ventral palp, retrolateral palp tibia <bold>132, 133</bold> female “Yellow Long” (specimen JK.12.03.14.0031, Brunei, <named-content xmlns:xlink="http://www.w3.org/1999/xlink" content-type="dwc:verbatimCoordinates" xlink:type="simple"><named-content content-type="geo-json" specific-use="{&#34;type&#34;:&#34;Point&#34;,&#34;coordinates&#34;:[114.626400,4.703600]}" id="NCID0EHSCK" xlink:type="simple">4.7036°N, 114.6264°E</named-content></named-content>), epigyne, body <bold>134–136</bold> male “BVBTN” (specimen AS19.2286, Singapore, <named-content xmlns:xlink="http://www.w3.org/1999/xlink" content-type="dwc:verbatimCoordinates" xlink:type="simple"><named-content content-type="geo-json" specific-use="{&#34;type&#34;:&#34;Point&#34;,&#34;coordinates&#34;:[103.774800,1.356200]}" id="NCID0ERSCK" xlink:type="simple">1.3562°N, 103.7748°E</named-content></named-content> to <named-content xmlns:xlink="http://www.w3.org/1999/xlink" content-type="dwc:verbatimCoordinates" xlink:type="simple"><named-content content-type="geo-json" specific-use="{&#34;type&#34;:&#34;Point&#34;,&#34;coordinates&#34;:[103.773400,1.357200]}" id="NCID0EZSCK" xlink:type="simple">1.3572°N, 103.7734°E</named-content></named-content>), body, ventral palp, retrolateral palp tibia <bold>137, 138</bold> female “Iridescent Ocular” (specimen JK.13.02.16.3005, Brunei <named-content xmlns:xlink="http://www.w3.org/1999/xlink" content-type="dwc:verbatimCoordinates" xlink:type="simple"><named-content content-type="geo-json" specific-use="{&#34;type&#34;:&#34;Point&#34;,&#34;coordinates&#34;:[115.073100,4.576400]}" id="NCID0EDTCK" xlink:type="simple">4.5764°N, 115.0731°E</named-content></named-content>), epigyne, body <bold>139, 140</bold> female “Orange Head” (specimen JK.12.03.21.0011, Brunei, <named-content xmlns:xlink="http://www.w3.org/1999/xlink" content-type="dwc:verbatimCoordinates" xlink:type="simple"><named-content content-type="geo-json" specific-use="{&#34;type&#34;:&#34;Point&#34;,&#34;coordinates&#34;:[114.504700,4.583300]}" id="NCID0ENTCK" xlink:type="simple">4.5833°N, 114.5047°E</named-content></named-content>), body, epigyne (shown alive as fig. B on p. 203 of <xref ref-type="bibr" rid="B18">Koh and Bay 2019</xref>) <bold>141, 142</bold> female “Gombak Reticulate” (specimen JK.98.03.05.0001, Singapore, <named-content xmlns:xlink="http://www.w3.org/1999/xlink" content-type="dwc:verbatimCoordinates" xlink:type="simple"><named-content content-type="geo-json" specific-use="{&#34;type&#34;:&#34;Point&#34;,&#34;coordinates&#34;:[103.759200,1.361900]}" id="NCID0E2TCK" xlink:type="simple">1.3619°N, 103.7592°E</named-content></named-content>), epigyne, body. Scale bars: on genitalia 0.1 mm; on bodies 1.0 mm.</p></caption><graphic xmlns:xlink="http://www.w3.org/1999/xlink" xlink:href="zookeys-1004-027-g015.jpg" position="float" orientation="portrait" xlink:type="simple" id="oo_487546.jpg"><uri content-type="original_file" xlink:type="simple">https://binary.pensoft.net/fig/487546</uri></graphic></fig></tp:treatment-sec><tp:treatment-sec sec-type="material" id="SECID0EFUCK"><title>Additional material examined.</title><p>One female (specimen SWK12-3620, in <named-content xmlns:xlink="http://www.w3.org/1999/xlink" content-type="dwc:institutional_code" xlink:type="simple">UBCZ</named-content>) from Malaysia: Sarawak: Mulu Nat. Pk., headquarters area, on &amp; in buildings, <named-content xmlns:xlink="http://www.w3.org/1999/xlink" content-type="dwc:verbatimCoordinates" xlink:type="simple"><named-content content-type="geo-json" specific-use="{&#34;type&#34;:&#34;Point&#34;,&#34;coordinates&#34;:[114.814000,4.042000]}" id="NCID0ETUCK" xlink:type="simple">4.042°N, 114.814°E</named-content></named-content>, 50 m el. 26–27 March 2012 Maddison/Ang WPM#12-100.</p></tp:treatment-sec><ref-list><ref id="B40"><mixed-citation xmlns:xlink="http://www.w3.org/1999/xlink" xlink:type="simple"><person-group><name name-style="western"><surname>Prószyński</surname><given-names>J</given-names></name></person-group> (<year>2018</year>) <article-title>Review of genera <italic><tp:taxon-name><tp:taxon-name-part taxon-name-part-type="genus">Evarcha</tp:taxon-name-part></tp:taxon-name></italic> and <italic><tp:taxon-name><tp:taxon-name-part taxon-name-part-type="genus">Nigorella</tp:taxon-name-part></tp:taxon-name></italic>, with comments on <italic><tp:taxon-name><tp:taxon-name-part taxon-name-part-type="genus">Emertonius</tp:taxon-name-part></tp:taxon-name></italic>, <italic><tp:taxon-name><tp:taxon-name-part taxon-name-part-type="genus">Padilothorax</tp:taxon-name-part></tp:taxon-name></italic> [sic], <italic><tp:taxon-name><tp:taxon-name-part taxon-name-part-type="genus">Stagetillus</tp:taxon-name-part></tp:taxon-name></italic>, and description of five new genera and two new species (<tp:taxon-name><tp:taxon-name-part taxon-name-part-type="order">Araneae</tp:taxon-name-part></tp:taxon-name>: <tp:taxon-name><tp:taxon-name-part taxon-name-part-type="family">Salticidae</tp:taxon-name-part></tp:taxon-name>).</article-title><source>Ecologica Montenegrina</source><volume>16</volume>: <fpage>130</fpage>–<lpage>179</lpage>. <ext-link xlink:type="simple" ext-link-type="doi" xlink:href="10.37828/em.2018.16.12">https://doi.org/10.37828/em.2018.16.12</ext-link></mixed-citation></ref><ref id="B23"><mixed-citation xmlns:xlink="http://www.w3.org/1999/xlink" xlink:type="simple"><person-group><name name-style="western"><surname>Maddison</surname><given-names>WP</given-names></name></person-group> (<year>2015b</year>) Salticid images. <ext-link xlink:type="simple" ext-link-type="uri" xlink:href="http://salticidae.org/salticidImages/">http://salticidae.org/salticidImages/</ext-link> [Accessed 28 July 2020]</mixed-citation></ref><ref id="B38"><mixed-citation xmlns:xlink="http://www.w3.org/1999/xlink" xlink:type="simple"><person-group><name name-style="western"><surname>Prószyński</surname><given-names>J</given-names></name></person-group> (<year>1987</year>) <source>Atlas rysunków diagnostycznych mniej znanych <tp:taxon-name><tp:taxon-name-part taxon-name-part-type="family">Salticidae</tp:taxon-name-part></tp:taxon-name> 2.</source><publisher-name>Zeszyty Naukowe Wyższej Szkoly Rolniczo-Pedagogicznej</publisher-name>, <publisher-loc>Siedlcach</publisher-loc>, <size units="page">172 pp</size>.</mixed-citation></ref><ref id="B18"><mixed-citation xmlns:xlink="http://www.w3.org/1999/xlink" xlink:type="simple"><person-group><name name-style="western"><surname>Koh</surname><given-names>JKH</given-names></name><name name-style="western"><surname>Bay</surname><given-names>N</given-names></name></person-group> (<year>2019</year>) <source>Borneo Spiders: A photographic field guide.</source><publisher-name>Sabah Forestry Department</publisher-name>, <publisher-loc>city</publisher-loc>, <size units="page">498 pp</size>.</mixed-citation></ref></ref-list></tp:taxon-treatment>
