# Supplementary material for: A phylogenetic and taxonomic review of baviine jumping spiders (Araneae, Salticidae, Baviini)
Source: Zookeys. 2020 Dec 16;1004:27–97. doi: 10.3897/zookeys.1004.57526 (PMC7758311; doi:10.3897/zookeys.1004.57526)
Supplement: XML Treatment for Stagetillus [file zookeys.1004.57526-treatment12.xml]

<!DOCTYPE tp:taxon-treatment
  PUBLIC "-//TaxonX//DTD Taxonomic Treatment Publishing DTD v0 20100105//EN" "tax-treatment-NSO.dtd">
<tp:taxon-treatment xmlns:tp="http://www.plazi.org/taxpub"><tp:treatment-meta><kwd-group><label>Taxon classification</label><kwd><named-content xmlns:xlink="http://www.w3.org/1999/xlink" content-type="kingdom">Animalia</named-content></kwd><kwd><named-content xmlns:xlink="http://www.w3.org/1999/xlink" content-type="order">Araneae</named-content></kwd><kwd><named-content xmlns:xlink="http://www.w3.org/1999/xlink" content-type="family">Salticidae</named-content></kwd></kwd-group><mixed-citation publication-type="journal"><person-group><name><surname>Maddison</surname><given-names>Wayne P.</given-names></name><name><surname>Beattie</surname><given-names>Imara</given-names></name><name><surname>Marathe</surname><given-names>Kiran</given-names></name><name><surname>Ng</surname><given-names>Paul Y. C.</given-names></name><name><surname>Kanesharatnam</surname><given-names>Nilani</given-names></name><name><surname>Benjamin</surname><given-names>Suresh P.</given-names></name><name><surname>Kunte</surname><given-names>Krushnamegh</given-names></name></person-group><article-title>A phylogenetic and taxonomic review of baviine jumping spiders (<tp:taxon-name><tp:taxon-name-part taxon-name-part-type="order">Araneae</tp:taxon-name-part></tp:taxon-name>, <tp:taxon-name><tp:taxon-name-part taxon-name-part-type="family">Salticidae</tp:taxon-name-part></tp:taxon-name>, <tp:taxon-name><tp:taxon-name-part taxon-name-part-type="tribe">Baviini</tp:taxon-name-part></tp:taxon-name>)</article-title><source>Zookeys</source><day>16</day><month>12</month><year>2020</year><volume>1004</volume><fpage>27</fpage><lpage>97</lpage><pub-id pub-id-type="doi">10.3897/zookeys.1004.57526</pub-id></mixed-citation></tp:treatment-meta><tp:nomenclature><tp:taxon-name><object-id xmlns:xlink="http://www.w3.org/1999/xlink" content-type="arpha" xlink:type="simple">E21D83C2-CCB6-588E-8E42-9424ACF34FD6</object-id>
                <tp:taxon-name-part taxon-name-part-type="genus" reg="Stagetillus">Stagetillus</tp:taxon-name-part>
              </tp:taxon-name><tp:taxon-authority>Simon, 1885</tp:taxon-authority><tp:nomenclature-citation-list><tp:nomenclature-citation><tp:taxon-name>
                    <tp:taxon-name-part taxon-name-part-type="genus" reg="Stagetillus">Stagetillus</tp:taxon-name-part>
                  </tp:taxon-name><comment>Simon, 1885. Type species <tp:taxon-name><tp:taxon-name-part taxon-name-part-type="genus" reg="Stagetillus">S.</tp:taxon-name-part> <tp:taxon-name-part taxon-name-part-type="species" reg="opaciceps">opaciceps</tp:taxon-name-part></tp:taxon-name> Simon, 1885.</comment></tp:nomenclature-citation><tp:nomenclature-citation><tp:taxon-name>
                    <tp:taxon-name-part taxon-name-part-type="genus" reg="Hyctiota">Hyctiota</tp:taxon-name-part>
                  </tp:taxon-name><comment>Strand, 1911, syn. nov. Type species <tp:taxon-name><tp:taxon-name-part taxon-name-part-type="genus" reg="Hyctiota">H.</tp:taxon-name-part> <tp:taxon-name-part taxon-name-part-type="species" reg="banda">banda</tp:taxon-name-part></tp:taxon-name> Strand, 1911.</comment></tp:nomenclature-citation></tp:nomenclature-citation-list></tp:nomenclature><tp:treatment-sec sec-type="Species included" id="SECID0EAXCK"><title>Species included.</title><p><italic><tp:taxon-name><tp:taxon-name-part taxon-name-part-type="genus" reg="Stagetillus">Stagetillus</tp:taxon-name-part> <tp:taxon-name-part taxon-name-part-type="species" reg="banda">banda</tp:taxon-name-part></tp:taxon-name></italic> (Strand, 1911), comb. nov.</p><p><italic><tp:taxon-name><tp:taxon-name-part taxon-name-part-type="genus" reg="Stagetillus">Stagetillus</tp:taxon-name-part> <tp:taxon-name-part taxon-name-part-type="species" reg="opaciceps">opaciceps</tp:taxon-name-part></tp:taxon-name></italic> Simon, 1885</p><p><italic><tp:taxon-name><tp:taxon-name-part taxon-name-part-type="genus" reg="Stagetillus">Stagetillus</tp:taxon-name-part> <tp:taxon-name-part taxon-name-part-type="species" reg="irri">irri</tp:taxon-name-part></tp:taxon-name></italic> Maddison, sp. nov.</p></tp:treatment-sec><tp:treatment-sec sec-type="notes" id="SECID0EUYCK"><title>Notes.</title><p><italic><tp:taxon-name><tp:taxon-name-part taxon-name-part-type="genus" reg="Hyctiota">Hyctiota</tp:taxon-name-part> <tp:taxon-name-part taxon-name-part-type="species" reg="banda">banda</tp:taxon-name-part></tp:taxon-name></italic> Strand, 1911 is based on a juvenile (<named-content xmlns:xlink="http://www.w3.org/1999/xlink" content-type="dwc:institutional_code" xlink:type="simple">SMF</named-content> 2511 in <named-content xmlns:xlink="http://www.w3.org/1999/xlink" content-type="dwc:institutional_code" xlink:type="simple">SMF</named-content>, examined) and not easily placed. Its being a baviine is suggested by its elongate body (most like that of <italic><tp:taxon-name><tp:taxon-name-part taxon-name-part-type="genus" reg="Indopadilla">Indopadilla</tp:taxon-name-part></tp:taxon-name></italic> or <italic><tp:taxon-name><tp:taxon-name-part taxon-name-part-type="genus" reg="Stagetillus">Stagetillus</tp:taxon-name-part></tp:taxon-name></italic>), plurident chelicerae, and Asian origin. Its macrosetae sockets resemble those of baviines (Figs <xref ref-type="fig" rid="F2">21–23</xref>). It lacks the thoracic bulge and ridged chelicerae of <italic><tp:taxon-name><tp:taxon-name-part taxon-name-part-type="genus" reg="Indopadilla">Indopadilla</tp:taxon-name-part></tp:taxon-name></italic>, and the flat carapace of <italic><tp:taxon-name><tp:taxon-name-part taxon-name-part-type="genus" reg="Padillothorax">Padillothorax</tp:taxon-name-part></tp:taxon-name></italic>. Like <italic><tp:taxon-name><tp:taxon-name-part taxon-name-part-type="genus" reg="Stagetillus">Stagetillus</tp:taxon-name-part></tp:taxon-name></italic>, the fovea is displaced slightly to the posterior. The two dark bands running through the <abbrev xmlns:xlink="http://www.w3.org/1999/xlink" xlink:title="posterior lateral eyes" id="ABBRID0EW1CK" xlink:type="simple">PLE</abbrev> shown in <xref ref-type="bibr" rid="B46">Strand’s (1911)</xref> original figure (no longer visible in specimen) resemble those of male <italic><tp:taxon-name><tp:taxon-name-part taxon-name-part-type="genus" reg="Stagetillus">S.</tp:taxon-name-part> <tp:taxon-name-part taxon-name-part-type="species" reg="opaciceps">opaciceps</tp:taxon-name-part></tp:taxon-name></italic>. The carapace is widest posteriorly, though not so clearly as in Figs <xref ref-type="fig" rid="F2">15</xref> and <xref ref-type="fig" rid="F2">16</xref>. Although its synonymy with <italic><tp:taxon-name><tp:taxon-name-part taxon-name-part-type="genus" reg="Stagetillus">Stagetillus</tp:taxon-name-part></tp:taxon-name></italic> is not certain, by placing it with <italic><tp:taxon-name><tp:taxon-name-part taxon-name-part-type="genus" reg="Stagetillus">Stagetillus</tp:taxon-name-part></tp:taxon-name></italic>, a salticid genus otherwise incertae sedis is provisionally settled.</p></tp:treatment-sec><tp:treatment-sec sec-type="diagnosis" id="SECID0E62CK"><title>Diagnosis.</title><p>Carapace distinctive in shape, widest point toward the posterior, approx. half way between the back eyes and the pedicel, and in colour, orange or yellow with the white digestive diverticulum showing beneath the transparent ocular quadrangle. Palp much like that of <italic><tp:taxon-name><tp:taxon-name-part taxon-name-part-type="genus" reg="Bavia">Bavia</tp:taxon-name-part></tp:taxon-name></italic>, with short blade-like embolus.</p></tp:treatment-sec><tp:treatment-sec><!--Section generated to contain objects referenced in tp:taxon-treatment.--><fig id="F2" position="float" orientation="portrait"><object-id xmlns:xlink="http://www.w3.org/1999/xlink" content-type="doi" xlink:type="simple">10.3897/zookeys.1004.57526.figures4-35</object-id><object-id xmlns:xlink="http://www.w3.org/1999/xlink" content-type="arpha" xlink:type="simple">487581B9-189E-5B75-8202-B47885DFC461</object-id><label>Figures 4–35.</label><caption><p>Variation in traits among baviines <bold>4, 5</bold> oblique views of female prosoma <bold>4</bold><italic><tp:taxon-name><tp:taxon-name-part taxon-name-part-type="genus" reg="Bavia">Bavia</tp:taxon-name-part> <tp:taxon-name-part taxon-name-part-type="species" reg="nessagyna">nessagyna</tp:taxon-name-part></tp:taxon-name></italic> (specimen IDWM.20004; note convex front face of chelicerae, and typical thorax) <bold>5</bold><italic><tp:taxon-name><tp:taxon-name-part taxon-name-part-type="genus" reg="Indopadilla">Indopadilla</tp:taxon-name-part> <tp:taxon-name-part taxon-name-part-type="species" reg="redunca">redunca</tp:taxon-name-part></tp:taxon-name></italic> (holotype IDWM.20011; note concave front face of chelicerae, and thoracic bulges) <bold>6–12</bold> left male endite (9 also with chelicera) <bold>6</bold><italic><tp:taxon-name><tp:taxon-name-part taxon-name-part-type="genus" reg="Bavia">Bavia</tp:taxon-name-part> <tp:taxon-name-part taxon-name-part-type="species" reg="nessagyna">nessagyna</tp:taxon-name-part></tp:taxon-name></italic> (holotype IDWM.20005) <bold>7</bold><italic><tp:taxon-name><tp:taxon-name-part taxon-name-part-type="genus" reg="Indopadilla">Indopadilla</tp:taxon-name-part> <tp:taxon-name-part taxon-name-part-type="species" reg="redunca">redunca</tp:taxon-name-part></tp:taxon-name></italic> (specimen SWK12-M0009) <bold>8</bold><italic><tp:taxon-name><tp:taxon-name-part taxon-name-part-type="genus" reg="Stagetillus">Stagetillus</tp:taxon-name-part> <tp:taxon-name-part taxon-name-part-type="species" reg="opaciceps">opaciceps</tp:taxon-name-part></tp:taxon-name></italic> (specimen JK.08.08.19.0001) <bold>9</bold><italic><tp:taxon-name><tp:taxon-name-part taxon-name-part-type="genus" reg="Padillothorax">Padillothorax</tp:taxon-name-part> <tp:taxon-name-part taxon-name-part-type="species" reg="semiostrinus">semiostrinus</tp:taxon-name-part></tp:taxon-name></italic> (specimen JK.20.06.20.001) <bold>10</bold><italic><tp:taxon-name><tp:taxon-name-part taxon-name-part-type="genus" reg="Padillothorax">Padillothorax</tp:taxon-name-part> <tp:taxon-name-part taxon-name-part-type="species" reg="badut">badut</tp:taxon-name-part></tp:taxon-name></italic> (specimen SWK12-4688) <bold>11</bold><italic><tp:taxon-name><tp:taxon-name-part taxon-name-part-type="genus" reg="Maripanthus">Maripanthus</tp:taxon-name-part> <tp:taxon-name-part taxon-name-part-type="species" reg="jubatus">jubatus</tp:taxon-name-part></tp:taxon-name></italic> (specimen AS19.4373) <bold>12</bold><italic><tp:taxon-name><tp:taxon-name-part taxon-name-part-type="genus" reg="Piranthus">Piranthus</tp:taxon-name-part> <tp:taxon-name-part taxon-name-part-type="species" reg="planolancis">planolancis</tp:taxon-name-part></tp:taxon-name></italic> (specimen AS19.5970) <bold>13–20</bold> carapace (all females except <bold>15</bold>) <bold>13</bold><italic><tp:taxon-name><tp:taxon-name-part taxon-name-part-type="genus" reg="Bavia">Bavia</tp:taxon-name-part> <tp:taxon-name-part taxon-name-part-type="species" reg="nessagyna">nessagyna</tp:taxon-name-part></tp:taxon-name></italic> (specimen IDWM.20004) <bold>14</bold><italic><tp:taxon-name><tp:taxon-name-part taxon-name-part-type="genus" reg="Indopadilla">Indopadilla</tp:taxon-name-part> <tp:taxon-name-part taxon-name-part-type="species" reg="redunca">redunca</tp:taxon-name-part></tp:taxon-name></italic> (holotype IDWM.20011) <bold>15</bold><italic><tp:taxon-name><tp:taxon-name-part taxon-name-part-type="genus" reg="Stagetillus">Stagetillus</tp:taxon-name-part> <tp:taxon-name-part taxon-name-part-type="species" reg="opaciceps">opaciceps</tp:taxon-name-part></tp:taxon-name></italic> male (specimen JK.13.02.26.0017) <bold>16</bold><italic><tp:taxon-name><tp:taxon-name-part taxon-name-part-type="genus" reg="Stagetillus">Stagetillus</tp:taxon-name-part></tp:taxon-name></italic> cf. <italic>opaciceps</italic> female (specimen MRB079).<bold>17</bold><italic><tp:taxon-name><tp:taxon-name-part taxon-name-part-type="genus" reg="Padillothorax">Padillothorax</tp:taxon-name-part> <tp:taxon-name-part taxon-name-part-type="species" reg="semiostrinus">semiostrinus</tp:taxon-name-part></tp:taxon-name></italic> (specimen JK.20.06.20.001) <bold>18</bold><italic><tp:taxon-name><tp:taxon-name-part taxon-name-part-type="genus" reg="Padillothorax">Padillothorax</tp:taxon-name-part> <tp:taxon-name-part taxon-name-part-type="species" reg="mulu">mulu</tp:taxon-name-part></tp:taxon-name></italic> (from Mulu Nat. Pk.) <bold>19</bold><italic><tp:taxon-name><tp:taxon-name-part taxon-name-part-type="genus" reg="Maripanthus">Maripanthus</tp:taxon-name-part> <tp:taxon-name-part taxon-name-part-type="species" reg="reinholdae">reinholdae</tp:taxon-name-part></tp:taxon-name></italic> (specimen SWK12-1934) <bold>20</bold><italic><tp:taxon-name><tp:taxon-name-part taxon-name-part-type="genus" reg="Piranthus">Piranthus</tp:taxon-name-part> <tp:taxon-name-part taxon-name-part-type="species" reg="planolancis">planolancis</tp:taxon-name-part></tp:taxon-name></italic> (specimen AS19.5940) <bold>21–28</bold> Metatarsus of first leg, retrolateral view. All female except <bold>24</bold> male. All are of left legs except <bold>23, 25, 28</bold> which are of right leg, digitally flipped <bold>21</bold><italic><tp:taxon-name><tp:taxon-name-part taxon-name-part-type="genus" reg="Bavia">Bavia</tp:taxon-name-part> <tp:taxon-name-part taxon-name-part-type="species" reg="nessagyna">nessagyna</tp:taxon-name-part></tp:taxon-name></italic> (specimen IDWM.20004) <bold>22</bold><italic><tp:taxon-name><tp:taxon-name-part taxon-name-part-type="genus" reg="Indopadilla">Indopadilla</tp:taxon-name-part> <tp:taxon-name-part taxon-name-part-type="species" reg="kahariana">kahariana</tp:taxon-name-part></tp:taxon-name></italic> (specimen SWK12-1876) <bold>23</bold><italic><tp:taxon-name><tp:taxon-name-part taxon-name-part-type="genus" reg="Stagetillus">Stagetillus</tp:taxon-name-part></tp:taxon-name></italic> cf. <italic>opaciceps</italic> (specimen MRB079) <bold>24</bold><italic><tp:taxon-name><tp:taxon-name-part taxon-name-part-type="genus" reg="Padillothorax">Padillothorax</tp:taxon-name-part> <tp:taxon-name-part taxon-name-part-type="species" reg="semiostrinus">semiostrinus</tp:taxon-name-part></tp:taxon-name></italic> (specimen SWK12-EP0105) <bold>25</bold><italic><tp:taxon-name><tp:taxon-name-part taxon-name-part-type="genus" reg="Padillothorax">Padillothorax</tp:taxon-name-part> <tp:taxon-name-part taxon-name-part-type="species" reg="mulu">mulu</tp:taxon-name-part></tp:taxon-name></italic> (specimen SWK12-EP0105) <bold>26</bold><italic><tp:taxon-name><tp:taxon-name-part taxon-name-part-type="genus" reg="Maripanthus">Maripanthus</tp:taxon-name-part> <tp:taxon-name-part taxon-name-part-type="species" reg="reinholdae">reinholdae</tp:taxon-name-part></tp:taxon-name></italic> (specimen SWK12-1934) <bold>27</bold><italic><tp:taxon-name><tp:taxon-name-part taxon-name-part-type="genus" reg="Maripanthus">Maripanthus</tp:taxon-name-part> <tp:taxon-name-part taxon-name-part-type="species" reg="draconis">draconis</tp:taxon-name-part></tp:taxon-name></italic> (from Gunung Belemut, Johor) <bold>28</bold><italic><tp:taxon-name><tp:taxon-name-part taxon-name-part-type="genus" reg="Piranthus">Piranthus</tp:taxon-name-part> <tp:taxon-name-part taxon-name-part-type="species" reg="planolancis">planolancis</tp:taxon-name-part></tp:taxon-name></italic> (specimen AS19.5940) <bold>29–35</bold> prolateral surface of male first leg femur. <bold>29</bold><italic><tp:taxon-name><tp:taxon-name-part taxon-name-part-type="genus" reg="Bavia">Bavia</tp:taxon-name-part></tp:taxon-name></italic> cf. <italic>capistrata</italic> (specimen from Singapore) <bold>30</bold><italic><tp:taxon-name><tp:taxon-name-part taxon-name-part-type="genus" reg="Indopadilla">Indopadilla</tp:taxon-name-part> <tp:taxon-name-part taxon-name-part-type="species" reg="kahariana">kahariana</tp:taxon-name-part></tp:taxon-name></italic> (specimen from Lambir Hills Nat. Pk.) <bold>31</bold><italic><tp:taxon-name><tp:taxon-name-part taxon-name-part-type="genus" reg="Stagetillus">Stagetillus</tp:taxon-name-part> <tp:taxon-name-part taxon-name-part-type="species" reg="opaciceps">opaciceps</tp:taxon-name-part></tp:taxon-name></italic> (specimen JK.08.08.19.0001) <bold>32</bold><italic><tp:taxon-name><tp:taxon-name-part taxon-name-part-type="genus" reg="Padillothorax">Padillothorax</tp:taxon-name-part> <tp:taxon-name-part taxon-name-part-type="species" reg="semiostrinus">semiostrinus</tp:taxon-name-part></tp:taxon-name></italic> (specimen JK.20.06.20.001) <bold>33</bold><italic><tp:taxon-name><tp:taxon-name-part taxon-name-part-type="genus" reg="Padillothorax">Padillothorax</tp:taxon-name-part> <tp:taxon-name-part taxon-name-part-type="species" reg="badut">badut</tp:taxon-name-part></tp:taxon-name></italic> (specimen SWK12-4688) <bold>34</bold><italic><tp:taxon-name><tp:taxon-name-part taxon-name-part-type="genus" reg="Maripanthus">Maripanthus</tp:taxon-name-part> <tp:taxon-name-part taxon-name-part-type="species" reg="draconis">draconis</tp:taxon-name-part></tp:taxon-name></italic> (specimen from Johor, Gunung Lambak) <bold>35</bold><italic><tp:taxon-name><tp:taxon-name-part taxon-name-part-type="genus" reg="Piranthus">Piranthus</tp:taxon-name-part> <tp:taxon-name-part taxon-name-part-type="species" reg="bakau">bakau</tp:taxon-name-part></tp:taxon-name></italic> (holotype). Scale bars: 0.1 mm (<bold>6–12, 21–35</bold>), 1.0 mm (<bold>4, 5, 13–20</bold>).</p></caption><graphic xmlns:xlink="http://www.w3.org/1999/xlink" xlink:href="zookeys-1004-027-g002.jpg" position="float" orientation="portrait" xlink:type="simple" id="oo_487533.jpg"><uri content-type="original_file" xlink:type="simple">https://binary.pensoft.net/fig/487533</uri></graphic></fig></tp:treatment-sec><ref-list><ref id="B46"><mixed-citation xmlns:xlink="http://www.w3.org/1999/xlink" xlink:type="simple"><person-group><name name-style="western"><surname>Strand</surname><given-names>E</given-names></name></person-group> (<year>1911</year>) <article-title><tp:taxon-name><tp:taxon-name-part taxon-name-part-type="order">Araneae</tp:taxon-name-part></tp:taxon-name> von den Aru- und Kei-Inseln.</article-title><source>Abhandlungen der Senckenbergischen Naturforschenden Gesellschaft</source><volume>34</volume>: <fpage>127</fpage>–<lpage>199</lpage>.</mixed-citation></ref></ref-list></tp:taxon-treatment>
