# Supplementary material for: A phylogenetic and taxonomic review of baviine jumping spiders (Araneae, Salticidae, Baviini)
Source: Zookeys. 2020 Dec 16;1004:27–97. doi: 10.3897/zookeys.1004.57526 (PMC7758311; doi:10.3897/zookeys.1004.57526)
Supplement: XML Treatment for Stagetillus opaciceps [file zookeys.1004.57526-treatment13.xml]

<!DOCTYPE tp:taxon-treatment
  PUBLIC "-//TaxonX//DTD Taxonomic Treatment Publishing DTD v0 20100105//EN" "tax-treatment-NSO.dtd">
<tp:taxon-treatment xmlns:tp="http://www.plazi.org/taxpub"><tp:treatment-meta><kwd-group><label>Taxon classification</label><kwd><named-content xmlns:xlink="http://www.w3.org/1999/xlink" content-type="kingdom">Animalia</named-content></kwd><kwd><named-content xmlns:xlink="http://www.w3.org/1999/xlink" content-type="order">Araneae</named-content></kwd><kwd><named-content xmlns:xlink="http://www.w3.org/1999/xlink" content-type="family">Salticidae</named-content></kwd></kwd-group><mixed-citation publication-type="journal"><person-group><name><surname>Maddison</surname><given-names>Wayne P.</given-names></name><name><surname>Beattie</surname><given-names>Imara</given-names></name><name><surname>Marathe</surname><given-names>Kiran</given-names></name><name><surname>Ng</surname><given-names>Paul Y. C.</given-names></name><name><surname>Kanesharatnam</surname><given-names>Nilani</given-names></name><name><surname>Benjamin</surname><given-names>Suresh P.</given-names></name><name><surname>Kunte</surname><given-names>Krushnamegh</given-names></name></person-group><article-title>A phylogenetic and taxonomic review of baviine jumping spiders (<tp:taxon-name><tp:taxon-name-part taxon-name-part-type="order">Araneae</tp:taxon-name-part></tp:taxon-name>, <tp:taxon-name><tp:taxon-name-part taxon-name-part-type="family">Salticidae</tp:taxon-name-part></tp:taxon-name>, <tp:taxon-name><tp:taxon-name-part taxon-name-part-type="tribe">Baviini</tp:taxon-name-part></tp:taxon-name>)</article-title><source>Zookeys</source><day>16</day><month>12</month><year>2020</year><volume>1004</volume><fpage>27</fpage><lpage>97</lpage><pub-id pub-id-type="doi">10.3897/zookeys.1004.57526</pub-id></mixed-citation></tp:treatment-meta><tp:nomenclature><tp:taxon-name><object-id xmlns:xlink="http://www.w3.org/1999/xlink" content-type="arpha" xlink:type="simple">AF6389BD-82C6-5C13-88F6-91AFD766E090</object-id>
                <tp:taxon-name-part taxon-name-part-type="genus" reg="Stagetillus">Stagetillus</tp:taxon-name-part>
                <tp:taxon-name-part taxon-name-part-type="species" reg="opaciceps">opaciceps</tp:taxon-name-part>
              </tp:taxon-name><tp:taxon-authority>Simon, 1885</tp:taxon-authority><xref ref-type="fig" rid="F2">Figs 8</xref><xref ref-type="fig" rid="F2">, 15</xref><xref ref-type="fig" rid="F2">, 16</xref><xref ref-type="fig" rid="F2">, 23</xref><xref ref-type="fig" rid="F2">, 31</xref><xref ref-type="fig" rid="F16">, 143–150</xref><tp:nomenclature-citation-list><tp:nomenclature-citation><tp:taxon-name>
                    <tp:taxon-name-part taxon-name-part-type="genus" reg="Stagetillus">Stagetillus</tp:taxon-name-part> <tp:taxon-name-part taxon-name-part-type="species" reg="opaciceps">opaciceps</tp:taxon-name-part></tp:taxon-name><comment>Simon, 1885: 32.</comment></tp:nomenclature-citation></tp:nomenclature-citation-list></tp:nomenclature><tp:treatment-sec sec-type="notes" id="SECID0EX5CK"><title>Note.</title><p><xref ref-type="bibr" rid="B38">Prószyński’s (1987)</xref> illustrations of Simon’s type specimen characterize the male well. Two additional males illustrated here (Figs <xref ref-type="fig" rid="F16">143–147</xref>) are conspecific or at least very close (the male from Brunei, Figs <xref ref-type="fig" rid="F16">146</xref>, <xref ref-type="fig" rid="F16">147</xref>, has a slightly narrower embolus). Females of the species have not been reported, although we now tentatively identify, as the female of <italic><tp:taxon-name><tp:taxon-name-part taxon-name-part-type="genus" reg="Stagetillus">S.</tp:taxon-name-part> <tp:taxon-name-part taxon-name-part-type="species" reg="opaciceps">opaciceps</tp:taxon-name-part></tp:taxon-name></italic>, the specimen MRB079 from Ulu Gombak used by <xref ref-type="bibr" rid="B30">Maddison et al. (2014)</xref> for molecular phylogeny (Figs <xref ref-type="fig" rid="F16">148–150</xref>). That the female is a <italic><tp:taxon-name><tp:taxon-name-part taxon-name-part-type="genus" reg="Stagetillus">Stagetillus</tp:taxon-name-part></tp:taxon-name></italic> is suggested by its similarities to the male in size and body form, carapace shape, yellow coloration, and visibility of the ocular digestive diverticulum. The modest <abbrev xmlns:xlink="http://www.w3.org/1999/xlink" xlink:title="epigynal coupling pocket" id="ABBRID0EHADK" xlink:type="simple">ECP</abbrev> and epigynal openings are what might be expected from the small simple <abbrev xmlns:xlink="http://www.w3.org/1999/xlink" xlink:title="retrolateral tibial apophysis" id="ABBRID0ELADK" xlink:type="simple">RTA</abbrev> and embolus of the known male of <italic><tp:taxon-name><tp:taxon-name-part taxon-name-part-type="genus" reg="Stagetillus">S.</tp:taxon-name-part> <tp:taxon-name-part taxon-name-part-type="species" reg="opaciceps">opaciceps</tp:taxon-name-part></tp:taxon-name></italic>. Given that Ulu Gombak is only 70 km from a known male of <italic><tp:taxon-name><tp:taxon-name-part taxon-name-part-type="genus" reg="Stagetillus">S.</tp:taxon-name-part> <tp:taxon-name-part taxon-name-part-type="species" reg="opaciceps">opaciceps</tp:taxon-name-part></tp:taxon-name></italic> (Figs <xref ref-type="fig" rid="F16">143</xref>, <xref ref-type="fig" rid="F16">144</xref>), the match of the Ulu Gombak female to <italic><tp:taxon-name><tp:taxon-name-part taxon-name-part-type="genus" reg="Stagetillus">S.</tp:taxon-name-part> <tp:taxon-name-part taxon-name-part-type="species" reg="opaciceps">opaciceps</tp:taxon-name-part></tp:taxon-name></italic> is credible. We therefore label the female, used here for molecular data, as <tp:taxon-name><tp:taxon-name-part taxon-name-part-type="genus" reg="Stagetillus">S.</tp:taxon-name-part> <tp:taxon-name-part taxon-name-part-type="uncertainty-rank">cf.</tp:taxon-name-part> <tp:taxon-name-part taxon-name-part-type="species" reg="opaciceps">opaciceps</tp:taxon-name-part></tp:taxon-name> (Figs <xref ref-type="fig" rid="F16">148–150</xref>). In WPM’s lab notebooks the informal code for the female was “STULG”.</p><fig id="F16" position="float" orientation="portrait"><object-id xmlns:xlink="http://www.w3.org/1999/xlink" content-type="doi" xlink:type="simple">10.3897/zookeys.1004.57526.figures143-150</object-id><object-id xmlns:xlink="http://www.w3.org/1999/xlink" content-type="arpha" xlink:type="simple">DDF849C1-7919-5F9F-B4AD-70D314EE40F0</object-id><label>Figures 143–150.</label><caption><p><italic><tp:taxon-name><tp:taxon-name-part taxon-name-part-type="genus" reg="Stagetillus">Stagetillus</tp:taxon-name-part> <tp:taxon-name-part taxon-name-part-type="species" reg="opaciceps">opaciceps</tp:taxon-name-part></tp:taxon-name></italic> male, and a female tentatively identified as <italic><tp:taxon-name><tp:taxon-name-part taxon-name-part-type="genus" reg="Stagetillus">S.</tp:taxon-name-part> <tp:taxon-name-part taxon-name-part-type="species" reg="opaciceps">opaciceps</tp:taxon-name-part></tp:taxon-name></italic>. <bold>143</bold> Male left palp, ventral view (specimen JK.13.02.26.0017) <bold>144</bold> same, retrolateral view of tibia <bold>145</bold> living male from Belait, Brunei (photograph Joseph Koh 2019) <bold>146, 147</bold> male (specimen JK.08.08.19.0001) <bold>148</bold> female epigyne (specimen MRB079), ventral <bold>149</bold> vulva, dorsal <bold>150</bold> living female. Scale bars: on genitalia 0.1 mm; on bodies 1.0 mm.</p></caption><graphic xmlns:xlink="http://www.w3.org/1999/xlink" xlink:href="zookeys-1004-027-g016.jpg" position="float" orientation="portrait" xlink:type="simple" id="oo_487547.jpg"><uri content-type="original_file" xlink:type="simple">https://binary.pensoft.net/fig/487547</uri></graphic></fig></tp:treatment-sec><tp:treatment-sec sec-type="material" id="SECID0E3DDK"><title>Material examined.</title><p>Male (specimen JK.13.02.26.0017, in <abbrev xmlns:xlink="http://www.w3.org/1999/xlink" content-type="institution" xlink:title="Lee Kong Chian Natural History Museum, Singapore" id="ABBRID0ECEDK" xlink:type="simple">LKCNHM</abbrev>) Malaysia: Negeri Sembilan, Hutan Lipur Ulu Bendul, <named-content xmlns:xlink="http://www.w3.org/1999/xlink" content-type="dwc:verbatimCoordinates" xlink:type="simple"><named-content content-type="geo-json" specific-use="{&#34;type&#34;:&#34;Point&#34;,&#34;coordinates&#34;:[102.078900,2.730000]}" id="NCID0EKEDK" xlink:type="simple">2.73°N, 102.0789°E</named-content></named-content>, J. K. H. Koh 26 February 2013; Male (JK.08.08.19.0001, in <abbrev xmlns:xlink="http://www.w3.org/1999/xlink" content-type="institution" xlink:title="Lee Kong Chian Natural History Museum, Singapore" id="ABBRID0EPEDK" xlink:type="simple">LKCNHM</abbrev>) Brunei: Belait, Disturbed forest off Labi Road, <named-content xmlns:xlink="http://www.w3.org/1999/xlink" content-type="dwc:verbatimCoordinates" xlink:type="simple"><named-content content-type="geo-json" specific-use="{&#34;type&#34;:&#34;Point&#34;,&#34;coordinates&#34;:[114.506700,4.585800]}" id="NCID0EXEDK" xlink:type="simple">4.5858°N, 114.5067°E</named-content></named-content>, J. K. H. Koh 19 August 2008. Female (specimen MRB079, in <named-content xmlns:xlink="http://www.w3.org/1999/xlink" content-type="dwc:institutional_code" xlink:type="simple">UBCZ</named-content>) Malaysia: Selangor: Ulu Gombak Field Station. <named-content xmlns:xlink="http://www.w3.org/1999/xlink" content-type="dwc:verbatimCoordinates" xlink:type="simple"><named-content content-type="geo-json" specific-use="{&#34;type&#34;:&#34;Point&#34;,&#34;coordinates&#34;:[101.753000,3.325000]}" id="NCID0EEFDK" xlink:type="simple">3.325°N, 101.753°E</named-content></named-content>, 250 m el. 16–19 May 2005. W. Maddison, D. Li, I. Agnarsson, J. X. Zhang, WPM#05-026.</p></tp:treatment-sec><tp:treatment-sec><!--Section generated to contain objects referenced in tp:taxon-treatment.--><fig id="F2" position="float" orientation="portrait"><object-id xmlns:xlink="http://www.w3.org/1999/xlink" content-type="doi" xlink:type="simple">10.3897/zookeys.1004.57526.figures4-35</object-id><object-id xmlns:xlink="http://www.w3.org/1999/xlink" content-type="arpha" xlink:type="simple">487581B9-189E-5B75-8202-B47885DFC461</object-id><label>Figures 4–35.</label><caption><p>Variation in traits among baviines <bold>4, 5</bold> oblique views of female prosoma <bold>4</bold><italic><tp:taxon-name><tp:taxon-name-part taxon-name-part-type="genus" reg="Bavia">Bavia</tp:taxon-name-part> <tp:taxon-name-part taxon-name-part-type="species" reg="nessagyna">nessagyna</tp:taxon-name-part></tp:taxon-name></italic> (specimen IDWM.20004; note convex front face of chelicerae, and typical thorax) <bold>5</bold><italic><tp:taxon-name><tp:taxon-name-part taxon-name-part-type="genus" reg="Indopadilla">Indopadilla</tp:taxon-name-part> <tp:taxon-name-part taxon-name-part-type="species" reg="redunca">redunca</tp:taxon-name-part></tp:taxon-name></italic> (holotype IDWM.20011; note concave front face of chelicerae, and thoracic bulges) <bold>6–12</bold> left male endite (9 also with chelicera) <bold>6</bold><italic><tp:taxon-name><tp:taxon-name-part taxon-name-part-type="genus" reg="Bavia">Bavia</tp:taxon-name-part> <tp:taxon-name-part taxon-name-part-type="species" reg="nessagyna">nessagyna</tp:taxon-name-part></tp:taxon-name></italic> (holotype IDWM.20005) <bold>7</bold><italic><tp:taxon-name><tp:taxon-name-part taxon-name-part-type="genus" reg="Indopadilla">Indopadilla</tp:taxon-name-part> <tp:taxon-name-part taxon-name-part-type="species" reg="redunca">redunca</tp:taxon-name-part></tp:taxon-name></italic> (specimen SWK12-M0009) <bold>8</bold><italic><tp:taxon-name><tp:taxon-name-part taxon-name-part-type="genus" reg="Stagetillus">Stagetillus</tp:taxon-name-part> <tp:taxon-name-part taxon-name-part-type="species" reg="opaciceps">opaciceps</tp:taxon-name-part></tp:taxon-name></italic> (specimen JK.08.08.19.0001) <bold>9</bold><italic><tp:taxon-name><tp:taxon-name-part taxon-name-part-type="genus" reg="Padillothorax">Padillothorax</tp:taxon-name-part> <tp:taxon-name-part taxon-name-part-type="species" reg="semiostrinus">semiostrinus</tp:taxon-name-part></tp:taxon-name></italic> (specimen JK.20.06.20.001) <bold>10</bold><italic><tp:taxon-name><tp:taxon-name-part taxon-name-part-type="genus" reg="Padillothorax">Padillothorax</tp:taxon-name-part> <tp:taxon-name-part taxon-name-part-type="species" reg="badut">badut</tp:taxon-name-part></tp:taxon-name></italic> (specimen SWK12-4688) <bold>11</bold><italic><tp:taxon-name><tp:taxon-name-part taxon-name-part-type="genus" reg="Maripanthus">Maripanthus</tp:taxon-name-part> <tp:taxon-name-part taxon-name-part-type="species" reg="jubatus">jubatus</tp:taxon-name-part></tp:taxon-name></italic> (specimen AS19.4373) <bold>12</bold><italic><tp:taxon-name><tp:taxon-name-part taxon-name-part-type="genus" reg="Piranthus">Piranthus</tp:taxon-name-part> <tp:taxon-name-part taxon-name-part-type="species" reg="planolancis">planolancis</tp:taxon-name-part></tp:taxon-name></italic> (specimen AS19.5970) <bold>13–20</bold> carapace (all females except <bold>15</bold>) <bold>13</bold><italic><tp:taxon-name><tp:taxon-name-part taxon-name-part-type="genus" reg="Bavia">Bavia</tp:taxon-name-part> <tp:taxon-name-part taxon-name-part-type="species" reg="nessagyna">nessagyna</tp:taxon-name-part></tp:taxon-name></italic> (specimen IDWM.20004) <bold>14</bold><italic><tp:taxon-name><tp:taxon-name-part taxon-name-part-type="genus" reg="Indopadilla">Indopadilla</tp:taxon-name-part> <tp:taxon-name-part taxon-name-part-type="species" reg="redunca">redunca</tp:taxon-name-part></tp:taxon-name></italic> (holotype IDWM.20011) <bold>15</bold><italic><tp:taxon-name><tp:taxon-name-part taxon-name-part-type="genus" reg="Stagetillus">Stagetillus</tp:taxon-name-part> <tp:taxon-name-part taxon-name-part-type="species" reg="opaciceps">opaciceps</tp:taxon-name-part></tp:taxon-name></italic> male (specimen JK.13.02.26.0017) <bold>16</bold><italic><tp:taxon-name><tp:taxon-name-part taxon-name-part-type="genus" reg="Stagetillus">Stagetillus</tp:taxon-name-part></tp:taxon-name></italic> cf. <italic>opaciceps</italic> female (specimen MRB079).<bold>17</bold><italic><tp:taxon-name><tp:taxon-name-part taxon-name-part-type="genus" reg="Padillothorax">Padillothorax</tp:taxon-name-part> <tp:taxon-name-part taxon-name-part-type="species" reg="semiostrinus">semiostrinus</tp:taxon-name-part></tp:taxon-name></italic> (specimen JK.20.06.20.001) <bold>18</bold><italic><tp:taxon-name><tp:taxon-name-part taxon-name-part-type="genus" reg="Padillothorax">Padillothorax</tp:taxon-name-part> <tp:taxon-name-part taxon-name-part-type="species" reg="mulu">mulu</tp:taxon-name-part></tp:taxon-name></italic> (from Mulu Nat. Pk.) <bold>19</bold><italic><tp:taxon-name><tp:taxon-name-part taxon-name-part-type="genus" reg="Maripanthus">Maripanthus</tp:taxon-name-part> <tp:taxon-name-part taxon-name-part-type="species" reg="reinholdae">reinholdae</tp:taxon-name-part></tp:taxon-name></italic> (specimen SWK12-1934) <bold>20</bold><italic><tp:taxon-name><tp:taxon-name-part taxon-name-part-type="genus" reg="Piranthus">Piranthus</tp:taxon-name-part> <tp:taxon-name-part taxon-name-part-type="species" reg="planolancis">planolancis</tp:taxon-name-part></tp:taxon-name></italic> (specimen AS19.5940) <bold>21–28</bold> Metatarsus of first leg, retrolateral view. All female except <bold>24</bold> male. All are of left legs except <bold>23, 25, 28</bold> which are of right leg, digitally flipped <bold>21</bold><italic><tp:taxon-name><tp:taxon-name-part taxon-name-part-type="genus" reg="Bavia">Bavia</tp:taxon-name-part> <tp:taxon-name-part taxon-name-part-type="species" reg="nessagyna">nessagyna</tp:taxon-name-part></tp:taxon-name></italic> (specimen IDWM.20004) <bold>22</bold><italic><tp:taxon-name><tp:taxon-name-part taxon-name-part-type="genus" reg="Indopadilla">Indopadilla</tp:taxon-name-part> <tp:taxon-name-part taxon-name-part-type="species" reg="kahariana">kahariana</tp:taxon-name-part></tp:taxon-name></italic> (specimen SWK12-1876) <bold>23</bold><italic><tp:taxon-name><tp:taxon-name-part taxon-name-part-type="genus" reg="Stagetillus">Stagetillus</tp:taxon-name-part></tp:taxon-name></italic> cf. <italic>opaciceps</italic> (specimen MRB079) <bold>24</bold><italic><tp:taxon-name><tp:taxon-name-part taxon-name-part-type="genus" reg="Padillothorax">Padillothorax</tp:taxon-name-part> <tp:taxon-name-part taxon-name-part-type="species" reg="semiostrinus">semiostrinus</tp:taxon-name-part></tp:taxon-name></italic> (specimen SWK12-EP0105) <bold>25</bold><italic><tp:taxon-name><tp:taxon-name-part taxon-name-part-type="genus" reg="Padillothorax">Padillothorax</tp:taxon-name-part> <tp:taxon-name-part taxon-name-part-type="species" reg="mulu">mulu</tp:taxon-name-part></tp:taxon-name></italic> (specimen SWK12-EP0105) <bold>26</bold><italic><tp:taxon-name><tp:taxon-name-part taxon-name-part-type="genus" reg="Maripanthus">Maripanthus</tp:taxon-name-part> <tp:taxon-name-part taxon-name-part-type="species" reg="reinholdae">reinholdae</tp:taxon-name-part></tp:taxon-name></italic> (specimen SWK12-1934) <bold>27</bold><italic><tp:taxon-name><tp:taxon-name-part taxon-name-part-type="genus" reg="Maripanthus">Maripanthus</tp:taxon-name-part> <tp:taxon-name-part taxon-name-part-type="species" reg="draconis">draconis</tp:taxon-name-part></tp:taxon-name></italic> (from Gunung Belemut, Johor) <bold>28</bold><italic><tp:taxon-name><tp:taxon-name-part taxon-name-part-type="genus" reg="Piranthus">Piranthus</tp:taxon-name-part> <tp:taxon-name-part taxon-name-part-type="species" reg="planolancis">planolancis</tp:taxon-name-part></tp:taxon-name></italic> (specimen AS19.5940) <bold>29–35</bold> prolateral surface of male first leg femur. <bold>29</bold><italic><tp:taxon-name><tp:taxon-name-part taxon-name-part-type="genus" reg="Bavia">Bavia</tp:taxon-name-part></tp:taxon-name></italic> cf. <italic>capistrata</italic> (specimen from Singapore) <bold>30</bold><italic><tp:taxon-name><tp:taxon-name-part taxon-name-part-type="genus" reg="Indopadilla">Indopadilla</tp:taxon-name-part> <tp:taxon-name-part taxon-name-part-type="species" reg="kahariana">kahariana</tp:taxon-name-part></tp:taxon-name></italic> (specimen from Lambir Hills Nat. Pk.) <bold>31</bold><italic><tp:taxon-name><tp:taxon-name-part taxon-name-part-type="genus" reg="Stagetillus">Stagetillus</tp:taxon-name-part> <tp:taxon-name-part taxon-name-part-type="species" reg="opaciceps">opaciceps</tp:taxon-name-part></tp:taxon-name></italic> (specimen JK.08.08.19.0001) <bold>32</bold><italic><tp:taxon-name><tp:taxon-name-part taxon-name-part-type="genus" reg="Padillothorax">Padillothorax</tp:taxon-name-part> <tp:taxon-name-part taxon-name-part-type="species" reg="semiostrinus">semiostrinus</tp:taxon-name-part></tp:taxon-name></italic> (specimen JK.20.06.20.001) <bold>33</bold><italic><tp:taxon-name><tp:taxon-name-part taxon-name-part-type="genus" reg="Padillothorax">Padillothorax</tp:taxon-name-part> <tp:taxon-name-part taxon-name-part-type="species" reg="badut">badut</tp:taxon-name-part></tp:taxon-name></italic> (specimen SWK12-4688) <bold>34</bold><italic><tp:taxon-name><tp:taxon-name-part taxon-name-part-type="genus" reg="Maripanthus">Maripanthus</tp:taxon-name-part> <tp:taxon-name-part taxon-name-part-type="species" reg="draconis">draconis</tp:taxon-name-part></tp:taxon-name></italic> (specimen from Johor, Gunung Lambak) <bold>35</bold><italic><tp:taxon-name><tp:taxon-name-part taxon-name-part-type="genus" reg="Piranthus">Piranthus</tp:taxon-name-part> <tp:taxon-name-part taxon-name-part-type="species" reg="bakau">bakau</tp:taxon-name-part></tp:taxon-name></italic> (holotype). Scale bars: 0.1 mm (<bold>6–12, 21–35</bold>), 1.0 mm (<bold>4, 5, 13–20</bold>).</p></caption><graphic xmlns:xlink="http://www.w3.org/1999/xlink" xlink:href="zookeys-1004-027-g002.jpg" position="float" orientation="portrait" xlink:type="simple" id="oo_487533.jpg"><uri content-type="original_file" xlink:type="simple">https://binary.pensoft.net/fig/487533</uri></graphic></fig></tp:treatment-sec><ref-list><ref id="B38"><mixed-citation xmlns:xlink="http://www.w3.org/1999/xlink" xlink:type="simple"><person-group><name name-style="western"><surname>Prószyński</surname><given-names>J</given-names></name></person-group> (<year>1987</year>) <source>Atlas rysunków diagnostycznych mniej znanych <tp:taxon-name><tp:taxon-name-part taxon-name-part-type="family">Salticidae</tp:taxon-name-part></tp:taxon-name> 2.</source><publisher-name>Zeszyty Naukowe Wyższej Szkoly Rolniczo-Pedagogicznej</publisher-name>, <publisher-loc>Siedlcach</publisher-loc>, <size units="page">172 pp</size>.</mixed-citation></ref><ref id="B30"><mixed-citation xmlns:xlink="http://www.w3.org/1999/xlink" xlink:type="simple"><person-group><name name-style="western"><surname>Maddison</surname><given-names>WP</given-names></name><name name-style="western"><surname>Li</surname><given-names>DQ</given-names></name><name name-style="western"><surname>Bodner</surname><given-names>MR</given-names></name><name name-style="western"><surname>Zhang</surname><given-names>JX</given-names></name><name name-style="western"><surname>Xu</surname><given-names>X</given-names></name><name name-style="western"><surname>Liu</surname><given-names>QQ</given-names></name></person-group> (<year>2014</year>) <article-title>The deep phylogeny of jumping spiders (<tp:taxon-name><tp:taxon-name-part taxon-name-part-type="order">Araneae</tp:taxon-name-part></tp:taxon-name>, <tp:taxon-name><tp:taxon-name-part taxon-name-part-type="family">Salticidae</tp:taxon-name-part></tp:taxon-name>).</article-title><source>ZooKeys</source><volume>440</volume>: <fpage>57</fpage>–<lpage>87</lpage>. <ext-link xlink:type="simple" ext-link-type="doi" xlink:href="10.3897/zookeys.440.7891">https://doi.org/10.3897/zookeys.440.7891</ext-link></mixed-citation></ref></ref-list></tp:taxon-treatment>
