# Supplementary material for: A phylogenetic and taxonomic review of baviine jumping spiders (Araneae, Salticidae, Baviini)
Source: Zookeys. 2020 Dec 16;1004:27–97. doi: 10.3897/zookeys.1004.57526 (PMC7758311; doi:10.3897/zookeys.1004.57526)
Supplement: XML Treatment for Stagetillus irri [file zookeys.1004.57526-treatment14.xml]

<!DOCTYPE tp:taxon-treatment
  PUBLIC "-//TaxonX//DTD Taxonomic Treatment Publishing DTD v0 20100105//EN" "tax-treatment-NSO.dtd">
<tp:taxon-treatment xmlns:tp="http://www.plazi.org/taxpub"><tp:treatment-meta><kwd-group><label>Taxon classification</label><kwd><named-content xmlns:xlink="http://www.w3.org/1999/xlink" content-type="kingdom">Animalia</named-content></kwd><kwd><named-content xmlns:xlink="http://www.w3.org/1999/xlink" content-type="order">Araneae</named-content></kwd><kwd><named-content xmlns:xlink="http://www.w3.org/1999/xlink" content-type="family">Salticidae</named-content></kwd></kwd-group><mixed-citation publication-type="journal"><person-group><name><surname>Maddison</surname><given-names>Wayne P.</given-names></name><name><surname>Beattie</surname><given-names>Imara</given-names></name><name><surname>Marathe</surname><given-names>Kiran</given-names></name><name><surname>Ng</surname><given-names>Paul Y. C.</given-names></name><name><surname>Kanesharatnam</surname><given-names>Nilani</given-names></name><name><surname>Benjamin</surname><given-names>Suresh P.</given-names></name><name><surname>Kunte</surname><given-names>Krushnamegh</given-names></name></person-group><article-title>A phylogenetic and taxonomic review of baviine jumping spiders (<tp:taxon-name><tp:taxon-name-part taxon-name-part-type="order">Araneae</tp:taxon-name-part></tp:taxon-name>, <tp:taxon-name><tp:taxon-name-part taxon-name-part-type="family">Salticidae</tp:taxon-name-part></tp:taxon-name>, <tp:taxon-name><tp:taxon-name-part taxon-name-part-type="tribe">Baviini</tp:taxon-name-part></tp:taxon-name>)</article-title><source>Zookeys</source><day>16</day><month>12</month><year>2020</year><volume>1004</volume><fpage>27</fpage><lpage>97</lpage><pub-id pub-id-type="doi">10.3897/zookeys.1004.57526</pub-id></mixed-citation></tp:treatment-meta><tp:nomenclature><tp:taxon-name><object-id xmlns:xlink="http://www.w3.org/1999/xlink" content-type="arpha" xlink:type="simple">6B14FEE5-A08F-5E1F-A9F4-1C2FB55A4068</object-id>
                <tp:taxon-name-part taxon-name-part-type="genus" reg="Stagetillus">Stagetillus</tp:taxon-name-part>
                <tp:taxon-name-part taxon-name-part-type="species" reg="irri">irri</tp:taxon-name-part>
                <object-id xmlns:xlink="http://www.w3.org/1999/xlink" content-type="zoobank" xlink:type="simple">http://zoobank.org/012F0D17-8A6A-4CE0-8EEB-8F0A3D2562AA</object-id>
              </tp:taxon-name><tp:taxon-authority>Maddison, sp. nov.</tp:taxon-authority><xref ref-type="fig" rid="F17">Figs 151–157</xref></tp:nomenclature><tp:treatment-sec sec-type="type material" id="SECID0E6GDK"><title>Type material.</title><p><bold><italic>Holotype</italic></bold> male (specimen IDWM.20023, in <named-content xmlns:xlink="http://www.w3.org/1999/xlink" content-type="dwc:institutional_code" xlink:type="simple">FSCA</named-content>) and <bold><italic>paratype</italic></bold> female from Philippines: Luzon: Laguna Province, Los Baños, International Rice Research Institute, February 1993. R.R. Jackson (batch RRJ Ph 246/93). Other <bold><italic>paratypes</italic></bold> from same locality are 1 male (specimen IDWM.20022), December 1996, R.R. Jackson (batch RRJ Ph 292/96, in <named-content xmlns:xlink="http://www.w3.org/1999/xlink" content-type="dwc:institutional_code" xlink:type="simple">UBCZ</named-content>); 3 females (specimens IDWM.20014, S202, and S203, in <named-content xmlns:xlink="http://www.w3.org/1999/xlink" content-type="dwc:institutional_code" xlink:type="simple">UBCZ</named-content>), 1–16 December 1993, R.R. Jackson &amp; G.B. Edwards; and 2 males 3 females, March 1993, R.R. Jackson (batch RRJ Ph 323/93, in <named-content xmlns:xlink="http://www.w3.org/1999/xlink" content-type="dwc:institutional_code" xlink:type="simple">FSCA</named-content>).</p></tp:treatment-sec><tp:treatment-sec sec-type="etymology" id="SECID0EEIDK"><title>Etymology.</title><p>From the acronym for the type locality. <italic>Other names</italic>: This species was referred to by <xref ref-type="bibr" rid="B26">Maddison and Hedin 2003</xref> as “unident. (Phil.)” In WPM’s lab notebooks the informal code for this species was “STPHL”.</p></tp:treatment-sec><tp:treatment-sec sec-type="notes" id="SECID0EQIDK"><title>Notes.</title><p>The <named-content xmlns:xlink="http://www.w3.org/1999/xlink" content-type="dwc:institutional_code" xlink:type="simple">FSCA</named-content> holds more material of this species, including from Mt. Makiling, near the type locality but at higher elevation (G. B. Edwards, pers. comm.).</p></tp:treatment-sec><tp:treatment-sec sec-type="diagnosis" id="SECID0E2IDK"><title>Diagnosis.</title><p>Similar in overall appearance to <italic><tp:taxon-name><tp:taxon-name-part taxon-name-part-type="genus" reg="Stagetillus">S.</tp:taxon-name-part> <tp:taxon-name-part taxon-name-part-type="species" reg="opaciceps">opaciceps</tp:taxon-name-part></tp:taxon-name></italic>, from which it differs in palp (narrower and longer embolus) and epigyne (shorter openings and having a central mound, presumably bearing the <abbrev xmlns:xlink="http://www.w3.org/1999/xlink" xlink:title="epigynal coupling pocket" id="ABBRID0EMJDK" xlink:type="simple">ECP</abbrev>). Male lacking the dense fringe beneath the first leg (Figs <xref ref-type="fig" rid="F17">155</xref> vs. 146), but with a spur on the paturon (Fig. <xref ref-type="fig" rid="F17">155</xref>, arrow) that is lacking in <italic><tp:taxon-name><tp:taxon-name-part taxon-name-part-type="genus" reg="Stagetillus">S.</tp:taxon-name-part> <tp:taxon-name-part taxon-name-part-type="species" reg="opaciceps">opaciceps</tp:taxon-name-part></tp:taxon-name></italic> (Fig. <xref ref-type="fig" rid="F16">146</xref>). Male endite lacks the lateral bulge seen in <italic><tp:taxon-name><tp:taxon-name-part taxon-name-part-type="genus" reg="Stagetillus">S.</tp:taxon-name-part> <tp:taxon-name-part taxon-name-part-type="species" reg="opaciceps">opaciceps</tp:taxon-name-part></tp:taxon-name></italic>.</p></tp:treatment-sec><tp:treatment-sec sec-type="description" id="SECID0ESKDK"><title>Description.</title><p><bold>Male</bold> (based on holotype, specimen IDWM.20023). Carapace length 3.3; abdomen length 4.6. <bold><italic>Carapace</italic></bold> yellow-orange with two darker stripes passing along <abbrev xmlns:xlink="http://www.w3.org/1999/xlink" xlink:title="posterior median eyes" id="ABBRID0E4KDK" xlink:type="simple">PME</abbrev>, <abbrev xmlns:xlink="http://www.w3.org/1999/xlink" xlink:title="posterior lateral eyes" id="ABBRID0EBLDK" xlink:type="simple">PLE</abbrev>, and to posterior margin, with transparent ocular areas showing bright white digestive diverticular beneath. Shape as in <italic><tp:taxon-name><tp:taxon-name-part taxon-name-part-type="genus" reg="Stagetillus">S.</tp:taxon-name-part> <tp:taxon-name-part taxon-name-part-type="species" reg="opaciceps">opaciceps</tp:taxon-name-part></tp:taxon-name></italic> (Fig. <xref ref-type="fig" rid="F16">150</xref>). <bold><italic>Clypeus</italic></bold> narrow, more or less glabrous. <bold><italic>Chelicerae</italic></bold> orange, projecting slightly, with a spur on each paturon just above the fang base (arrow, Fig. <xref ref-type="fig" rid="F17">155</xref>). <bold><italic>Palp</italic></bold> pale except darker cymbium. Embolus arising at ~ 9:00 on the bulb, narrowing to a fine tip, with transparent flange retrolaterally (Fig. <xref ref-type="fig" rid="F17">151</xref>). Long lobe of tegulum overhangs the tibia. <abbrev xmlns:xlink="http://www.w3.org/1999/xlink" xlink:title="retrolateral tibial apophysis" id="ABBRID0EFMDK" xlink:type="simple">RTA</abbrev> broad and obtuse. <bold><italic>Legs</italic></bold> pale yellow to dark orange, first pair darkest, with femora of first two pair darker below. First leg long, with only a weak fringe beneath. <bold><italic>Abdomen</italic></bold> with dark central band with three wider areas, flanked by bright white.</p><fig id="F17" position="float" orientation="portrait"><object-id xmlns:xlink="http://www.w3.org/1999/xlink" content-type="doi" xlink:type="simple">10.3897/zookeys.1004.57526.figures151-157</object-id><object-id xmlns:xlink="http://www.w3.org/1999/xlink" content-type="arpha" xlink:type="simple">F8264255-12AA-5CF8-8B66-F2D739627782</object-id><label>Figures 151–157.</label><caption><p><italic><tp:taxon-name><tp:taxon-name-part taxon-name-part-type="genus" reg="Stagetillus">Stagetillus</tp:taxon-name-part> <tp:taxon-name-part taxon-name-part-type="species" reg="irri">irri</tp:taxon-name-part></tp:taxon-name></italic> sp. nov. <bold>151</bold> male paratype IDWM.20022, left palp, ventral view <bold>152</bold> same, retrolateral view <bold>153</bold> female paratype S202, epigyne, ventral <bold>154</bold> same, vulva, dorsal. <bold>155–156</bold> male holotype IDWM.20023 <bold>157</bold> female paratype IDWM.20014. Scale bars: on epigyne 0.1 mm; on body 1.0 mm.</p></caption><graphic xmlns:xlink="http://www.w3.org/1999/xlink" xlink:href="zookeys-1004-027-g017.jpg" position="float" orientation="portrait" xlink:type="simple" id="oo_487548.jpg"><uri content-type="original_file" xlink:type="simple">https://binary.pensoft.net/fig/487548</uri></graphic></fig><p><bold>Female</bold> (based on paratype, specimen IDWM.20014). Carapace length 2.9; abdomen length 5.2. Entirely light in colour, from white to medium orange, except for the black of eyes, and small black patch at the front distal tip of the first leg femur. <bold><italic>Carapace</italic></bold> pale orange, with transparent ocular area showing bright white digestive diverticular beneath. Shape as in <italic><tp:taxon-name><tp:taxon-name-part taxon-name-part-type="genus" reg="Stagetillus">S.</tp:taxon-name-part> <tp:taxon-name-part taxon-name-part-type="species" reg="opaciceps">opaciceps</tp:taxon-name-part></tp:taxon-name></italic> (Fig. <xref ref-type="fig" rid="F17">157</xref>). <bold><italic>Chelicerae</italic></bold> orange, with five retromarginal teeth. <bold><italic>Legs</italic></bold> pale to dark honey-orange, except for black on prolateral tip of femur I. <bold><italic>Abdominal</italic></bold> integument transparent in alcohol, showing white digestive glands to either side of beige heart and mottled stercoral pocket. <bold><italic>Epigyne</italic></bold> (Fig. <xref ref-type="fig" rid="F17">153</xref>) similar to those of <italic><tp:taxon-name><tp:taxon-name-part taxon-name-part-type="genus" reg="Bavia">Bavia</tp:taxon-name-part></tp:taxon-name></italic>, with sclerotized openings on either side of a central mound.</p></tp:treatment-sec><tp:treatment-sec><!--Section generated to contain objects referenced in tp:taxon-treatment.--><fig id="F16" position="float" orientation="portrait"><object-id xmlns:xlink="http://www.w3.org/1999/xlink" content-type="doi" xlink:type="simple">10.3897/zookeys.1004.57526.figures143-150</object-id><object-id xmlns:xlink="http://www.w3.org/1999/xlink" content-type="arpha" xlink:type="simple">DDF849C1-7919-5F9F-B4AD-70D314EE40F0</object-id><label>Figures 143–150.</label><caption><p><italic><tp:taxon-name><tp:taxon-name-part taxon-name-part-type="genus" reg="Stagetillus">Stagetillus</tp:taxon-name-part> <tp:taxon-name-part taxon-name-part-type="species" reg="opaciceps">opaciceps</tp:taxon-name-part></tp:taxon-name></italic> male, and a female tentatively identified as <italic><tp:taxon-name><tp:taxon-name-part taxon-name-part-type="genus" reg="Stagetillus">S.</tp:taxon-name-part> <tp:taxon-name-part taxon-name-part-type="species" reg="opaciceps">opaciceps</tp:taxon-name-part></tp:taxon-name></italic>. <bold>143</bold> Male left palp, ventral view (specimen JK.13.02.26.0017) <bold>144</bold> same, retrolateral view of tibia <bold>145</bold> living male from Belait, Brunei (photograph Joseph Koh 2019) <bold>146, 147</bold> male (specimen JK.08.08.19.0001) <bold>148</bold> female epigyne (specimen MRB079), ventral <bold>149</bold> vulva, dorsal <bold>150</bold> living female. Scale bars: on genitalia 0.1 mm; on bodies 1.0 mm.</p></caption><graphic xmlns:xlink="http://www.w3.org/1999/xlink" xlink:href="zookeys-1004-027-g016.jpg" position="float" orientation="portrait" xlink:type="simple" id="oo_487547.jpg"><uri content-type="original_file" xlink:type="simple">https://binary.pensoft.net/fig/487547</uri></graphic></fig></tp:treatment-sec><ref-list><ref id="B26"><mixed-citation xmlns:xlink="http://www.w3.org/1999/xlink" xlink:type="simple"><person-group><name name-style="western"><surname>Maddison</surname><given-names>WP</given-names></name><name name-style="western"><surname>Hedin</surname><given-names>MC</given-names></name></person-group> (<year>2003</year>) <article-title>Jumping spider phylogeny (<tp:taxon-name><tp:taxon-name-part taxon-name-part-type="order">Araneae</tp:taxon-name-part></tp:taxon-name>: <tp:taxon-name><tp:taxon-name-part taxon-name-part-type="family">Salticidae</tp:taxon-name-part></tp:taxon-name>).</article-title><source>Invertebrate Systematics</source><volume>17</volume>: <fpage>529</fpage>–<lpage>549</lpage>. <ext-link xlink:type="simple" ext-link-type="doi" xlink:href="10.1071/IS02044">https://doi.org/10.1071/IS02044</ext-link></mixed-citation></ref></ref-list></tp:taxon-treatment>
