# Supplementary material for: A phylogenetic and taxonomic review of baviine jumping spiders (Araneae, Salticidae, Baviini)
Source: Zookeys. 2020 Dec 16;1004:27–97. doi: 10.3897/zookeys.1004.57526 (PMC7758311; doi:10.3897/zookeys.1004.57526)
Supplement: XML Treatment for Maripanthus menghaiensis [file zookeys.1004.57526-treatment23.xml]

<!DOCTYPE tp:taxon-treatment
  PUBLIC "-//TaxonX//DTD Taxonomic Treatment Publishing DTD v0 20100105//EN" "tax-treatment-NSO.dtd">
<tp:taxon-treatment xmlns:tp="http://www.plazi.org/taxpub"><tp:treatment-meta><kwd-group><label>Taxon classification</label><kwd><named-content xmlns:xlink="http://www.w3.org/1999/xlink" content-type="kingdom">Animalia</named-content></kwd><kwd><named-content xmlns:xlink="http://www.w3.org/1999/xlink" content-type="order">Apiales</named-content></kwd><kwd><named-content xmlns:xlink="http://www.w3.org/1999/xlink" content-type="family">Pittosporaceae</named-content></kwd></kwd-group><mixed-citation publication-type="journal"><person-group><name><surname>Maddison</surname><given-names>Wayne P.</given-names></name><name><surname>Beattie</surname><given-names>Imara</given-names></name><name><surname>Marathe</surname><given-names>Kiran</given-names></name><name><surname>Ng</surname><given-names>Paul Y. C.</given-names></name><name><surname>Kanesharatnam</surname><given-names>Nilani</given-names></name><name><surname>Benjamin</surname><given-names>Suresh P.</given-names></name><name><surname>Kunte</surname><given-names>Krushnamegh</given-names></name></person-group><article-title>A phylogenetic and taxonomic review of baviine jumping spiders (<tp:taxon-name><tp:taxon-name-part taxon-name-part-type="order">Araneae</tp:taxon-name-part></tp:taxon-name>, <tp:taxon-name><tp:taxon-name-part taxon-name-part-type="family">Salticidae</tp:taxon-name-part></tp:taxon-name>, <tp:taxon-name><tp:taxon-name-part taxon-name-part-type="tribe">Baviini</tp:taxon-name-part></tp:taxon-name>)</article-title><source>Zookeys</source><day>16</day><month>12</month><year>2020</year><volume>1004</volume><fpage>27</fpage><lpage>97</lpage><pub-id pub-id-type="doi">10.3897/zookeys.1004.57526</pub-id></mixed-citation></tp:treatment-meta><tp:nomenclature><tp:taxon-name><object-id xmlns:xlink="http://www.w3.org/1999/xlink" content-type="arpha" xlink:type="simple">40A13B6F-BF69-5531-8487-09E8C2C541C1</object-id>
                <tp:taxon-name-part taxon-name-part-type="genus" reg="Maripanthus">Maripanthus</tp:taxon-name-part>
                <tp:taxon-name-part taxon-name-part-type="species" reg="menghaiensis">menghaiensis</tp:taxon-name-part>
              </tp:taxon-name><tp:taxon-authority>(Cao &amp; Li, 2016)</tp:taxon-authority><tp:taxon-status xmlns:xlink="http://www.w3.org/1999/xlink" xlink:type="simple">comb. nov.</tp:taxon-status><xref ref-type="fig" rid="F23">Figs 223</xref><xref ref-type="fig" rid="F23">, 224</xref><tp:nomenclature-citation-list><tp:nomenclature-citation><tp:taxon-name>
                    <tp:taxon-name-part taxon-name-part-type="genus" reg="Nannenus">Nannenus</tp:taxon-name-part> <tp:taxon-name-part taxon-name-part-type="species" reg="menghaiensis">menghaiensis</tp:taxon-name-part></tp:taxon-name><comment>Cao &amp; Li, 2016: 82–85, figs 28–29.</comment></tp:nomenclature-citation></tp:nomenclature-citation-list></tp:nomenclature><tp:treatment-sec sec-type="notes" id="SECID0EHKGK"><title>Note.</title><p><italic><tp:taxon-name><tp:taxon-name-part taxon-name-part-type="genus" reg="Nannenus">Nannenus</tp:taxon-name-part> <tp:taxon-name-part taxon-name-part-type="species" reg="menghaiensis">menghaiensis</tp:taxon-name-part></tp:taxon-name></italic> is here transferred to <italic><tp:taxon-name><tp:taxon-name-part taxon-name-part-type="genus" reg="Maripanthus">Maripanthus</tp:taxon-name-part></tp:taxon-name></italic> (and thus to the <tp:taxon-name><tp:taxon-name-part taxon-name-part-type="tribe">Baviini</tp:taxon-name-part></tp:taxon-name>) based on its many close similarities with <italic><tp:taxon-name><tp:taxon-name-part taxon-name-part-type="genus" reg="Maripanthus">M.</tp:taxon-name-part> <tp:taxon-name-part taxon-name-part-type="species" reg="reinholdae">reinholdae</tp:taxon-name-part></tp:taxon-name></italic>, which itself is placed in <italic><tp:taxon-name><tp:taxon-name-part taxon-name-part-type="genus" reg="Maripanthus">Maripanthus</tp:taxon-name-part></tp:taxon-name></italic> by both morphological and molecular data. <italic><tp:taxon-name><tp:taxon-name-part taxon-name-part-type="genus" reg="Maripanthus">M.</tp:taxon-name-part> <tp:taxon-name-part taxon-name-part-type="species" reg="menghaiensis">menghaiensis</tp:taxon-name-part></tp:taxon-name></italic> has an elongate body and pattern of thoracic and abdominal markings very much like those of other baviines (and unlike <italic><tp:taxon-name><tp:taxon-name-part taxon-name-part-type="genus" reg="Nannenus">Nannenus</tp:taxon-name-part></tp:taxon-name></italic>, which is a compact-bodied ground dweller). See Diagnosis of <italic><tp:taxon-name><tp:taxon-name-part taxon-name-part-type="genus" reg="Maripanthus">M.</tp:taxon-name-part> <tp:taxon-name-part taxon-name-part-type="species" reg="reinholdae">reinholdae</tp:taxon-name-part></tp:taxon-name></italic> for distinctions therefrom.</p><p>A male (specimen IDWM.20013) that is either <italic><tp:taxon-name><tp:taxon-name-part taxon-name-part-type="genus" reg="Maripanthus">M.</tp:taxon-name-part> <tp:taxon-name-part taxon-name-part-type="species" reg="menghaiensis">menghaiensis</tp:taxon-name-part></tp:taxon-name></italic> or a very closely related species is shown in Figs <xref ref-type="fig" rid="F23">223</xref> and <xref ref-type="fig" rid="F23">224</xref> (in <named-content xmlns:xlink="http://www.w3.org/1999/xlink" content-type="dwc:institutional_code" xlink:type="simple">UBCZ</named-content>, from Malaysia: Selangor: Ulu Gombak Field Station, <named-content xmlns:xlink="http://www.w3.org/1999/xlink" content-type="dwc:verbatimCoordinates" xlink:type="simple"><named-content content-type="geo-json" specific-use="{&#34;type&#34;:&#34;Point&#34;,&#34;coordinates&#34;:[101.753000,3.325000]}" id="NCID0EQNGK" xlink:type="simple">3.325°N, 101.753°E</named-content></named-content>, 250 m el. 16–19 May 2005. W. Maddison, D. Li, I. Agnarsson, J. X. Zhang. WPM#05-026). Its palp is very much like that figured by Cao, Li and Żabka (2016), but it differs slightly in the base of the embolus and a narrower embolus.</p><fig id="F23" position="float" orientation="portrait"><object-id xmlns:xlink="http://www.w3.org/1999/xlink" content-type="doi" xlink:type="simple">10.3897/zookeys.1004.57526.figures215-224</object-id><object-id xmlns:xlink="http://www.w3.org/1999/xlink" content-type="arpha" xlink:type="simple">D6FC0497-A0CF-5F3C-BDAB-EDEFB1462A49</object-id><label>Figures 215–224.</label><caption><p><italic><tp:taxon-name><tp:taxon-name-part taxon-name-part-type="genus" reg="Maripanthus">Maripanthus</tp:taxon-name-part> <tp:taxon-name-part taxon-name-part-type="species" reg="reinholdae">reinholdae</tp:taxon-name-part></tp:taxon-name></italic> sp. nov. and <italic><tp:taxon-name><tp:taxon-name-part taxon-name-part-type="genus" reg="Maripanthus">M.</tp:taxon-name-part></tp:taxon-name></italic> cf. <italic>menghaiensis</italic><bold>215–222</bold><italic><tp:taxon-name><tp:taxon-name-part taxon-name-part-type="genus" reg="Maripanthus">Maripanthus</tp:taxon-name-part> <tp:taxon-name-part taxon-name-part-type="species" reg="reinholdae">reinholdae</tp:taxon-name-part></tp:taxon-name></italic><bold>215</bold> male left palp, prolateral view (holotype JK.11.12.24.0006) <bold>216</bold> same, ventral view <bold>217</bold> same, retrolateral view <bold>218</bold> epigyne, ventral (specimen SWK12-1934) <bold>219</bold> vulva, dorsal <bold>220, 221</bold> female SWK12-1934 <bold>222</bold> holotype male <bold>223, 224</bold> male <italic><tp:taxon-name><tp:taxon-name-part taxon-name-part-type="genus" reg="Maripanthus">M.</tp:taxon-name-part></tp:taxon-name></italic> cf. <italic>menghaiensis</italic> (specimen IDWM.20013). Scale bars on genitalia 0.1 mm; on body 1.0 mm.</p></caption><graphic xmlns:xlink="http://www.w3.org/1999/xlink" xlink:href="zookeys-1004-027-g023.jpg" position="float" orientation="portrait" xlink:type="simple" id="oo_487554.jpg"><uri content-type="original_file" xlink:type="simple">https://binary.pensoft.net/fig/487554</uri></graphic></fig></tp:treatment-sec></tp:taxon-treatment>
