# Supplementary material for: A phylogenetic and taxonomic review of baviine jumping spiders (Araneae, Salticidae, Baviini)
Source: Zookeys. 2020 Dec 16;1004:27–97. doi: 10.3897/zookeys.1004.57526 (PMC7758311; doi:10.3897/zookeys.1004.57526)
Supplement: XML Treatment for Maripanthus smedleyi [file zookeys.1004.57526-treatment25.xml]

<!DOCTYPE tp:taxon-treatment
  PUBLIC "-//TaxonX//DTD Taxonomic Treatment Publishing DTD v0 20100105//EN" "tax-treatment-NSO.dtd">
<tp:taxon-treatment xmlns:tp="http://www.plazi.org/taxpub"><tp:treatment-meta><kwd-group><label>Taxon classification</label><kwd><named-content xmlns:xlink="http://www.w3.org/1999/xlink" content-type="kingdom">Animalia</named-content></kwd><kwd><named-content xmlns:xlink="http://www.w3.org/1999/xlink" content-type="order">Apiales</named-content></kwd><kwd><named-content xmlns:xlink="http://www.w3.org/1999/xlink" content-type="family">Pittosporaceae</named-content></kwd></kwd-group><mixed-citation publication-type="journal"><person-group><name><surname>Maddison</surname><given-names>Wayne P.</given-names></name><name><surname>Beattie</surname><given-names>Imara</given-names></name><name><surname>Marathe</surname><given-names>Kiran</given-names></name><name><surname>Ng</surname><given-names>Paul Y. C.</given-names></name><name><surname>Kanesharatnam</surname><given-names>Nilani</given-names></name><name><surname>Benjamin</surname><given-names>Suresh P.</given-names></name><name><surname>Kunte</surname><given-names>Krushnamegh</given-names></name></person-group><article-title>A phylogenetic and taxonomic review of baviine jumping spiders (<tp:taxon-name><tp:taxon-name-part taxon-name-part-type="order">Araneae</tp:taxon-name-part></tp:taxon-name>, <tp:taxon-name><tp:taxon-name-part taxon-name-part-type="family">Salticidae</tp:taxon-name-part></tp:taxon-name>, <tp:taxon-name><tp:taxon-name-part taxon-name-part-type="tribe">Baviini</tp:taxon-name-part></tp:taxon-name>)</article-title><source>Zookeys</source><day>16</day><month>12</month><year>2020</year><volume>1004</volume><fpage>27</fpage><lpage>97</lpage><pub-id pub-id-type="doi">10.3897/zookeys.1004.57526</pub-id></mixed-citation></tp:treatment-meta><tp:nomenclature><tp:taxon-name><object-id xmlns:xlink="http://www.w3.org/1999/xlink" content-type="arpha" xlink:type="simple">1A730F71-4A0D-5E71-9515-EFED59B3EE42</object-id>
                <tp:taxon-name-part taxon-name-part-type="genus" reg="Maripanthus">Maripanthus</tp:taxon-name-part>
                <tp:taxon-name-part taxon-name-part-type="species" reg="smedleyi">smedleyi</tp:taxon-name-part>
              </tp:taxon-name><tp:taxon-authority>(Reimoser, 1929)</tp:taxon-authority><tp:taxon-status xmlns:xlink="http://www.w3.org/1999/xlink" xlink:type="simple">comb. nov.</tp:taxon-status><xref ref-type="fig" rid="F24">Figs 225–228</xref><tp:nomenclature-citation-list><tp:nomenclature-citation><tp:taxon-name>
                    <tp:taxon-name-part taxon-name-part-type="genus" reg="Bavia">Bavia</tp:taxon-name-part> <tp:taxon-name-part taxon-name-part-type="species" reg="smedleyi">smedleyi</tp:taxon-name-part></tp:taxon-name><comment>Reimoser, 1929: 130–132, fig. 4, holotype female <named-content xmlns:xlink="http://www.w3.org/1999/xlink" content-type="dwc:institutional_code" xlink:type="simple">SMF</named-content> 1127 in <named-content xmlns:xlink="http://www.w3.org/1999/xlink" content-type="dwc:institutional_code" xlink:type="simple">SMF</named-content> from Siberut, Sumatra, examined.</comment></tp:nomenclature-citation></tp:nomenclature-citation-list></tp:nomenclature><tp:treatment-sec sec-type="notes" id="SECID0ET4GK"><title>Notes.</title><p>This species is close to <italic><tp:taxon-name><tp:taxon-name-part taxon-name-part-type="genus" reg="Maripanthus">M.</tp:taxon-name-part> <tp:taxon-name-part taxon-name-part-type="species" reg="draconis">draconis</tp:taxon-name-part></tp:taxon-name></italic>, with similar body form and markings (Figs <xref ref-type="fig" rid="F24">225</xref>, <xref ref-type="fig" rid="F24">226</xref>), but differing in details of the epigyne (Figs <xref ref-type="fig" rid="F24">227</xref>, <xref ref-type="fig" rid="F24">228</xref>). The atria are shorter, ~ ½ length of the epigyne. Within the atria, the central depressed area is separated from the lateral raised areas by a more distinct and more heavily sclerotized “atrial cliff” (“ac”, Fig. <xref ref-type="fig" rid="F24">227</xref>). The spermathecae are smaller.</p><fig id="F24" position="float" orientation="portrait"><object-id xmlns:xlink="http://www.w3.org/1999/xlink" content-type="doi" xlink:type="simple">10.3897/zookeys.1004.57526.figures225-228</object-id><object-id xmlns:xlink="http://www.w3.org/1999/xlink" content-type="arpha" xlink:type="simple">59123390-358D-5013-8CEA-B036EB945478</object-id><label>Figures 225–228.</label><caption><p><italic><tp:taxon-name><tp:taxon-name-part taxon-name-part-type="genus" reg="Maripanthus">Maripanthus</tp:taxon-name-part> <tp:taxon-name-part taxon-name-part-type="species" reg="smedleyi">smedleyi</tp:taxon-name-part></tp:taxon-name></italic>, female holotype (SMF 1127) <bold>225</bold> carapace <bold>226</bold> abdomen <bold>227</bold> epigyne, ventral <bold>228</bold> vulva, dorsal. Scale bars: on genitalia 0.1 mm; on body 1.0 mm.</p></caption><graphic xmlns:xlink="http://www.w3.org/1999/xlink" xlink:href="zookeys-1004-027-g024.jpg" position="float" orientation="portrait" xlink:type="simple" id="oo_487555.jpg"><uri content-type="original_file" xlink:type="simple">https://binary.pensoft.net/fig/487555</uri></graphic></fig></tp:treatment-sec></tp:taxon-treatment>
