# Supplementary material for: A phylogenetic and taxonomic review of baviine jumping spiders (Araneae, Salticidae, Baviini)
Source: Zookeys. 2020 Dec 16;1004:27–97. doi: 10.3897/zookeys.1004.57526 (PMC7758311; doi:10.3897/zookeys.1004.57526)
Supplement: XML Treatment for Piranthus api [file zookeys.1004.57526-treatment27.xml]

<!DOCTYPE tp:taxon-treatment
  PUBLIC "-//TaxonX//DTD Taxonomic Treatment Publishing DTD v0 20100105//EN" "tax-treatment-NSO.dtd">
<tp:taxon-treatment xmlns:tp="http://www.plazi.org/taxpub"><tp:treatment-meta><kwd-group><label>Taxon classification</label><kwd><named-content xmlns:xlink="http://www.w3.org/1999/xlink" content-type="kingdom">Animalia</named-content></kwd><kwd><named-content xmlns:xlink="http://www.w3.org/1999/xlink" content-type="order">Araneae</named-content></kwd><kwd><named-content xmlns:xlink="http://www.w3.org/1999/xlink" content-type="family">Salticidae</named-content></kwd></kwd-group><mixed-citation publication-type="journal"><person-group><name><surname>Maddison</surname><given-names>Wayne P.</given-names></name><name><surname>Beattie</surname><given-names>Imara</given-names></name><name><surname>Marathe</surname><given-names>Kiran</given-names></name><name><surname>Ng</surname><given-names>Paul Y. C.</given-names></name><name><surname>Kanesharatnam</surname><given-names>Nilani</given-names></name><name><surname>Benjamin</surname><given-names>Suresh P.</given-names></name><name><surname>Kunte</surname><given-names>Krushnamegh</given-names></name></person-group><article-title>A phylogenetic and taxonomic review of baviine jumping spiders (<tp:taxon-name><tp:taxon-name-part taxon-name-part-type="order">Araneae</tp:taxon-name-part></tp:taxon-name>, <tp:taxon-name><tp:taxon-name-part taxon-name-part-type="family">Salticidae</tp:taxon-name-part></tp:taxon-name>, <tp:taxon-name><tp:taxon-name-part taxon-name-part-type="tribe">Baviini</tp:taxon-name-part></tp:taxon-name>)</article-title><source>Zookeys</source><day>16</day><month>12</month><year>2020</year><volume>1004</volume><fpage>27</fpage><lpage>97</lpage><pub-id pub-id-type="doi">10.3897/zookeys.1004.57526</pub-id></mixed-citation></tp:treatment-meta><tp:nomenclature><tp:taxon-name><object-id xmlns:xlink="http://www.w3.org/1999/xlink" content-type="arpha" xlink:type="simple">22EA86F1-3A34-55AE-9237-238A8C69D722</object-id>
                <tp:taxon-name-part taxon-name-part-type="genus" reg="Piranthus">Piranthus</tp:taxon-name-part>
                <tp:taxon-name-part taxon-name-part-type="species" reg="api">api</tp:taxon-name-part>
                <object-id xmlns:xlink="http://www.w3.org/1999/xlink" content-type="zoobank" xlink:type="simple">http://zoobank.org/4ABD7844-3008-4206-8EA2-20FE15058E44</object-id>
              </tp:taxon-name><tp:taxon-authority>Maddison, sp. nov.</tp:taxon-authority><xref ref-type="fig" rid="F25">Figs 229–236</xref></tp:nomenclature><tp:treatment-sec sec-type="type material" id="SECID0E6KHK"><title>Type material.</title><p><bold><italic>Holotype</italic></bold> female (specimen AS19.3205), in <abbrev xmlns:xlink="http://www.w3.org/1999/xlink" content-type="institution" xlink:title="Lee Kong Chian Natural History Museum, Singapore" id="ABBRID0EKLHK" xlink:type="simple">LKCNHM</abbrev>, from Singapore: Sungei Buloh Wetland Reserve, near Visitor Centre, <named-content xmlns:xlink="http://www.w3.org/1999/xlink" content-type="dwc:verbatimCoordinates" xlink:type="simple"><named-content content-type="geo-json" specific-use="{&#34;type&#34;:&#34;Point&#34;,&#34;coordinates&#34;:[103.734000,1.440000]}" id="NCID0ESLHK" xlink:type="simple">1.440°N, 103.734°E</named-content></named-content>, 19 June 2019 Maddison/Marathe/Morehouse/et al. WPM#19-064.</p></tp:treatment-sec><tp:treatment-sec sec-type="etymology" id="SECID0EXLHK"><title>Etymology.</title><p>From the Malay word, “<tp:taxon-name><tp:taxon-name-part taxon-name-part-type="genus" reg="Piranthus"/><tp:taxon-name-part taxon-name-part-type="species" reg="api">api</tp:taxon-name-part></tp:taxon-name>”, meaning “fire”, referring to the colour. <italic>Other names</italic>: In WPM’s field or lab notebooks the informal code for this species was “PIORG”.</p></tp:treatment-sec><tp:treatment-sec sec-type="diagnosis" id="SECID0EIMHK"><title>Diagnosis.</title><p>A distinctively narrow species with bright red-orange legs.</p></tp:treatment-sec><tp:treatment-sec sec-type="description" id="SECID0ENMHK"><title>Description.</title><p><bold>Female</bold> (holotype, specimen AS19.3205). Carapace length 3.0; abdomen length 3.5. <bold><italic>Carapace</italic></bold> narrow and low, orange-red-brown with central black area covering ocular area and medial part of thorax (Figs <xref ref-type="fig" rid="F25">229</xref>, <xref ref-type="fig" rid="F25">233</xref>). <bold><italic>Clypeus</italic></bold> black. <bold><italic>Chelicerae</italic></bold> short and vertical, dark. <bold><italic>Legs</italic></bold> red-orange except for black patella and tibia of first legs. <bold><italic>Abdomen</italic></bold> dark brown above, with median longitudinal paler band that in alcohol appears as to uneven parallel cream bands, extending backward until the black end of the abdomen. <bold><italic>Epigyne</italic></bold> (Fig. <xref ref-type="fig" rid="F25">235</xref>) with medial septum and a small medial <abbrev xmlns:xlink="http://www.w3.org/1999/xlink" xlink:title="epigynal coupling pocket" id="ABBRID0ETNHK" xlink:type="simple">ECP</abbrev>.</p><fig id="F25" position="float" orientation="portrait"><object-id xmlns:xlink="http://www.w3.org/1999/xlink" content-type="doi" xlink:type="simple">10.3897/zookeys.1004.57526.figures229-236</object-id><object-id xmlns:xlink="http://www.w3.org/1999/xlink" content-type="arpha" xlink:type="simple">10D9D264-DCD9-59AD-A739-2B65511D4C8E</object-id><label>Figures 229–236.</label><caption><p><italic><tp:taxon-name><tp:taxon-name-part taxon-name-part-type="genus" reg="Piranthus">Piranthus</tp:taxon-name-part> <tp:taxon-name-part taxon-name-part-type="species" reg="api">api</tp:taxon-name-part></tp:taxon-name></italic> sp. nov., female holotype (specimen AS19.3205) <bold>229–234</bold> body <bold>235</bold> epigyne, ventral <bold>236</bold> vulva, dorsal. Scale bars: on epigyne 0.1 mm; on body 1.0 mm.</p></caption><graphic xmlns:xlink="http://www.w3.org/1999/xlink" xlink:href="zookeys-1004-027-g025.jpg" position="float" orientation="portrait" xlink:type="simple" id="oo_487556.jpg"><uri content-type="original_file" xlink:type="simple">https://binary.pensoft.net/fig/487556</uri></graphic></fig></tp:treatment-sec><tp:treatment-sec sec-type="natural history" id="SECID0EVOHK"><title>Natural history.</title><p>The two specimens were both found deep within large grass tussocks overhanging a moist ditch. A video of the living holotype is available in <xref ref-type="bibr" rid="B24">Maddison (2020)</xref>.</p></tp:treatment-sec><tp:treatment-sec sec-type="material" id="SECID0E6OHK"><title>Additional material examined.</title><p>A second female (specimen AS19.3217, in <named-content xmlns:xlink="http://www.w3.org/1999/xlink" content-type="dwc:institutional_code" xlink:type="simple">UBCZ</named-content>), raised in captivity, same data as the holotype.</p></tp:treatment-sec><ref-list><ref id="B24"><mixed-citation xmlns:xlink="http://www.w3.org/1999/xlink" xlink:type="simple"><person-group><name name-style="western"><surname>Maddison</surname><given-names>WP</given-names></name></person-group> (<year>2020</year>) Baviine jumping spider videos. <ext-link xlink:type="simple" ext-link-type="uri" xlink:href="https://www.youtube.com/watch?v=Q0pI-0vCBvg">https://www.youtube.com/watch?v=Q0pI-0vCBvg</ext-link> [Accessed 10 August 2020]</mixed-citation></ref></ref-list></tp:taxon-treatment>
