# Supplementary material for: A phylogenetic and taxonomic review of baviine jumping spiders (Araneae, Salticidae, Baviini)
Source: Zookeys. 2020 Dec 16;1004:27–97. doi: 10.3897/zookeys.1004.57526 (PMC7758311; doi:10.3897/zookeys.1004.57526)
Supplement: XML Treatment for Piranthus bakau [file zookeys.1004.57526-treatment28.xml]

<!DOCTYPE tp:taxon-treatment
  PUBLIC "-//TaxonX//DTD Taxonomic Treatment Publishing DTD v0 20100105//EN" "tax-treatment-NSO.dtd">
<tp:taxon-treatment xmlns:tp="http://www.plazi.org/taxpub"><tp:treatment-meta><kwd-group><label>Taxon classification</label><kwd><named-content xmlns:xlink="http://www.w3.org/1999/xlink" content-type="kingdom">Animalia</named-content></kwd><kwd><named-content xmlns:xlink="http://www.w3.org/1999/xlink" content-type="order">Araneae</named-content></kwd><kwd><named-content xmlns:xlink="http://www.w3.org/1999/xlink" content-type="family">Salticidae</named-content></kwd></kwd-group><mixed-citation publication-type="journal"><person-group><name><surname>Maddison</surname><given-names>Wayne P.</given-names></name><name><surname>Beattie</surname><given-names>Imara</given-names></name><name><surname>Marathe</surname><given-names>Kiran</given-names></name><name><surname>Ng</surname><given-names>Paul Y. C.</given-names></name><name><surname>Kanesharatnam</surname><given-names>Nilani</given-names></name><name><surname>Benjamin</surname><given-names>Suresh P.</given-names></name><name><surname>Kunte</surname><given-names>Krushnamegh</given-names></name></person-group><article-title>A phylogenetic and taxonomic review of baviine jumping spiders (<tp:taxon-name><tp:taxon-name-part taxon-name-part-type="order">Araneae</tp:taxon-name-part></tp:taxon-name>, <tp:taxon-name><tp:taxon-name-part taxon-name-part-type="family">Salticidae</tp:taxon-name-part></tp:taxon-name>, <tp:taxon-name><tp:taxon-name-part taxon-name-part-type="tribe">Baviini</tp:taxon-name-part></tp:taxon-name>)</article-title><source>Zookeys</source><day>16</day><month>12</month><year>2020</year><volume>1004</volume><fpage>27</fpage><lpage>97</lpage><pub-id pub-id-type="doi">10.3897/zookeys.1004.57526</pub-id></mixed-citation></tp:treatment-meta><tp:nomenclature><tp:taxon-name><object-id xmlns:xlink="http://www.w3.org/1999/xlink" content-type="arpha" xlink:type="simple">08C20831-109B-547A-8FA6-CD03F9DD2518</object-id>
                <tp:taxon-name-part taxon-name-part-type="genus" reg="Piranthus">Piranthus</tp:taxon-name-part>
                <tp:taxon-name-part taxon-name-part-type="species" reg="bakau">bakau</tp:taxon-name-part>
                <object-id xmlns:xlink="http://www.w3.org/1999/xlink" content-type="zoobank" xlink:type="simple">http://zoobank.org/1273542D-3BE3-404B-870E-246EEAA12967</object-id>
              </tp:taxon-name><tp:taxon-authority>Maddison, sp. nov.</tp:taxon-authority><xref ref-type="fig" rid="F26">Figs 237–254</xref></tp:nomenclature><tp:treatment-sec sec-type="type material" id="SECID0EARHK"><title>Type material.</title><p><bold><italic>Holotype</italic></bold> male (specimen SWK12-0561, also known as d424), in <named-content xmlns:xlink="http://www.w3.org/1999/xlink" content-type="dwc:institutional_code" xlink:type="simple">UBCZ</named-content>, from Malaysia: Sarawak: Bako Nat. Pk., Mangroves, beach forest, <named-content xmlns:xlink="http://www.w3.org/1999/xlink" content-type="dwc:verbatimCoordinates" xlink:type="simple"><named-content content-type="geo-json" specific-use="{&#34;type&#34;:&#34;Point&#34;,&#34;coordinates&#34;:[110.446000,1.722000]}" id="NCID0ETRHK" xlink:type="simple">1.722°N, 110.446°E</named-content></named-content>, 0 m el. 8 March 2012 Maddison/Piascik/Ang/Lee WPM#12-003.</p></tp:treatment-sec><tp:treatment-sec sec-type="etymology" id="SECID0EYRHK"><title>Etymology.</title><p>Referring to the type locality and to the holotype’s habitat, mangroves (Malay, <italic><tp:taxon-name><tp:taxon-name-part taxon-name-part-type="genus" reg="Piranthus"/><tp:taxon-name-part taxon-name-part-type="species" reg="bakau">bakau</tp:taxon-name-part></tp:taxon-name></italic> = mangrove). <italic>Other names</italic>: In <xref ref-type="bibr" rid="B23">Maddison (2015b)</xref> and WPM’s lab notebooks the informal code for this species was “BKOMG”. This species is shown in <xref ref-type="bibr" rid="B18">Koh and Bay 2019</xref> as the male of “<italic><tp:taxon-name><tp:taxon-name-part taxon-name-part-type="genus" reg="Bavia">Bavia</tp:taxon-name-part></tp:taxon-name></italic>” sp. D Strong-armed flat jumping spider.</p><fig id="F26" position="float" orientation="portrait"><object-id xmlns:xlink="http://www.w3.org/1999/xlink" content-type="doi" xlink:type="simple">10.3897/zookeys.1004.57526.figures237-254</object-id><object-id xmlns:xlink="http://www.w3.org/1999/xlink" content-type="arpha" xlink:type="simple">E0BCE741-C5AB-5B50-95A4-474BFB597E80</object-id><label>Figures 237–254.</label><caption><p><italic><tp:taxon-name><tp:taxon-name-part taxon-name-part-type="genus" reg="Piranthus">Piranthus</tp:taxon-name-part> <tp:taxon-name-part taxon-name-part-type="species" reg="bakau">bakau</tp:taxon-name-part></tp:taxon-name></italic> sp. nov. <bold>237</bold> male left palp, prolateral view (holotype SWK12-0561) <bold>238</bold> same, ventral view <bold>239</bold> same, retrolateral view <bold>240</bold> epigyne, ventral (specimen AS19.2895) <bold>241</bold> vulva, dorsal <bold>242</bold> male JK.11.04.17.0040 (photograph  Joseph K. H. Koh) <bold>243–245</bold> male holotype (SWK12-0561) <bold>246</bold> male holotype left fourth patella and tibia, dorsal view (right leg digitally flipped to appear as left) <bold>247–254</bold> female specimen AS19.2895 <bold>247</bold> left fourth patella and tibia, dorsal view <bold>248</bold> left first leg, prolateral view <bold>249</bold> adult female prosoma <bold>250</bold> adult female abdomen <bold>251–254</bold> same specimen while immature. Scale bars on genitalia 0.1 mm; on bodies and legs 1.0 mm.</p></caption><graphic xmlns:xlink="http://www.w3.org/1999/xlink" xlink:href="zookeys-1004-027-g026.jpg" position="float" orientation="portrait" xlink:type="simple" id="oo_487557.jpg"><uri content-type="original_file" xlink:type="simple">https://binary.pensoft.net/fig/487557</uri></graphic></fig></tp:treatment-sec><tp:treatment-sec sec-type="diagnosis" id="SECID0EYUHK"><title>Diagnosis.</title><p>This and the closely similar <italic><tp:taxon-name><tp:taxon-name-part taxon-name-part-type="genus" reg="Piranthus">P.</tp:taxon-name-part> <tp:taxon-name-part taxon-name-part-type="species" reg="kohi">kohi</tp:taxon-name-part></tp:taxon-name></italic> differ from other known <italic><tp:taxon-name><tp:taxon-name-part taxon-name-part-type="genus" reg="Piranthus">Piranthus</tp:taxon-name-part></tp:taxon-name></italic> in having white transverse banding on the body and legs, and the posterior legs striped with black and translucent white. <italic><tp:taxon-name><tp:taxon-name-part taxon-name-part-type="genus" reg="Piranthus">P.</tp:taxon-name-part> <tp:taxon-name-part taxon-name-part-type="species" reg="bakau">bakau</tp:taxon-name-part></tp:taxon-name></italic> (Figs <xref ref-type="fig" rid="F26">237–254</xref>) differs from <italic><tp:taxon-name><tp:taxon-name-part taxon-name-part-type="genus" reg="Piranthus">P.</tp:taxon-name-part> <tp:taxon-name-part taxon-name-part-type="species" reg="kohi">kohi</tp:taxon-name-part></tp:taxon-name></italic> (Figs <xref ref-type="fig" rid="F27">255–269</xref>) in having:</p><list list-type="bullet"><list-item><p>Second white transverse band on the dorsum of the abdomen (i.e., the first behind the basal band) complete or broken by only a slight space;</p></list-item><list-item><p>Sides of thorax lacking the three distinct narrow vertical lines seen in P. kohi (at most only a hint of two);</p></list-item><list-item><p>Carapace lateral to the PLE with a bare patch, lacking golden scales, extending from PME back to behind PLE, and lateral to the bare patch is a stripe of denser golden scales (Figs 245, 249);</p></list-item><list-item><p>First and second tibia bicoloured (black with white tip, arrow in Fig. 248);</p></list-item><list-item><p>Second femur bicoloured (white basally, black terminally, Fig. 249);</p></list-item><list-item><p>Black dorsal band on the fourth tibia incomplete, beginning mid-segment and reaching to the end (Figs 246, 247).</p></list-item><list-item><p>Carapace slightly flatter than in P. kohi.</p></list-item><list-item><p>Embolus (Fig. 237) notably longer than in P. kohi (Fig. 255), closely resembling that of P. planolancis (Nafin et al. 2020);</p></list-item><list-item><p>Epigyne with cavernous atria framed by a curved medial ridge, and relatively long copulatory ducts leading to a posterior tangle of tubes and spermathecae.</p></list-item></list><p>Juveniles have markings consistent with those of adults, and thus can be distinguished by the non-genitalic features above.</p></tp:treatment-sec><tp:treatment-sec sec-type="description" id="SECID0ENZHK"><title>Description.</title><p><bold>Male</bold> (based on holotype, SWK12-0561). Carapace length 2.7; abdomen length 3.0. <bold><italic>Carapace</italic></bold> with rugose surface, black on ocular area, dark brown otherwise, covered thinly with narrow golden to white scales except bare patch lateral to <abbrev xmlns:xlink="http://www.w3.org/1999/xlink" xlink:title="posterior lateral eyes" id="ABBRID0EYZHK" xlink:type="simple">PLE</abbrev>, and on posterior slope. <bold><italic>Clypeus</italic></bold> narrow, dark, with a few white setae. <bold><italic>Chelicerae</italic></bold> small and vertical, dark, with a few pale setae. <bold><italic>Palp</italic></bold> (Figs <xref ref-type="fig" rid="F26">237–239</xref>) black except band of white scales terminally on femur, and cymbium, which is dark basally but then fades to white distally. Embolus long, arising on prolateral basal corner of bulb, looping first dorsally, then proximally, then distally. <abbrev xmlns:xlink="http://www.w3.org/1999/xlink" xlink:title="retrolateral tibial apophysis" id="ABBRID0EJ1HK" xlink:type="simple">RTA</abbrev> a long blade. Endite margin rounded laterally. <bold><italic>Legs</italic></bold> relatively larger (compared to the body) than in many baviines, with first pair especially robust. First and second legs mostly dark and with terminal white annuli on the segments. First patella and tibia with ventral fringe of black setae. Third and fourth leg segments from patella to tarsus translucent white with black bands and stripes. Fourth tibia and patella with a pattern of short black and white bands. On the tibia, a black dorsal band begins not basally but half way to the end, and extends distally to the tip; basally, it is interrupted by white (Fig. <xref ref-type="fig" rid="F26">246</xref>; compare with Fig. <xref ref-type="fig" rid="F27">266</xref>). <bold><italic>Abdomen</italic></bold> with three narrow transverse white bands, a basal one, a second one behind that, and a third one behind that. Posterior to the third band the abdomen is a shiny black, but anterior it is dusted with golden setae.</p><p><bold>Female</bold> (based on specimen AS19.2895). Carapace length 3.0; abdomen length 4.1. The specimen was collected and photographed as a small juvenile (Figs <xref ref-type="fig" rid="F26">251–254</xref>); as an adult its basic appearance is similar (Figs <xref ref-type="fig" rid="F26">249</xref>, <xref ref-type="fig" rid="F26">250</xref>). Structure and markings of carapace and legs as in male. <bold><italic>Abdomen</italic></bold> with second transverse band oblique. <bold><italic>Epigyne</italic></bold> (Fig. <xref ref-type="fig" rid="F26">240</xref>) with medial septum dividing deep broad atria. What serves as the <abbrev xmlns:xlink="http://www.w3.org/1999/xlink" xlink:title="epigynal coupling pocket" id="ABBRID0EV2HK" xlink:type="simple">ECP</abbrev> is not obvious; there may be two, folds posterior to the atrium on each side, midway between the epigastric furrow and the posteriormost part of the medial septum. If so, it may be intermediate between <italic><tp:taxon-name><tp:taxon-name-part taxon-name-part-type="genus" reg="Piranthus">P.</tp:taxon-name-part> <tp:taxon-name-part taxon-name-part-type="species" reg="decorus">decorus</tp:taxon-name-part></tp:taxon-name></italic>, with a medial <abbrev xmlns:xlink="http://www.w3.org/1999/xlink" xlink:title="epigynal coupling pocket" id="ABBRID0EE3HK" xlink:type="simple">ECP</abbrev> (<xref ref-type="bibr" rid="B6">Caleb and Sanap 2017</xref>), and <italic><tp:taxon-name><tp:taxon-name-part taxon-name-part-type="genus" reg="Piranthus">P.</tp:taxon-name-part> <tp:taxon-name-part taxon-name-part-type="species" reg="planolancis">planolancis</tp:taxon-name-part></tp:taxon-name></italic> (<xref ref-type="bibr" rid="B34">Malamel et al. 2019</xref>; Nafin et al. 2020), with a pair of distantly separated lateral ECPs (Nafin et al. 2020: fig. 17).</p></tp:treatment-sec><tp:treatment-sec sec-type="Male-female matching" id="SECID0E23HK"><title>Male-female matching.</title><p><italic><tp:taxon-name><tp:taxon-name-part taxon-name-part-type="genus" reg="Piranthus">P.</tp:taxon-name-part> <tp:taxon-name-part taxon-name-part-type="species" reg="bakau">bakau</tp:taxon-name-part></tp:taxon-name></italic> and <italic><tp:taxon-name><tp:taxon-name-part taxon-name-part-type="genus" reg="Piranthus">P.</tp:taxon-name-part> <tp:taxon-name-part taxon-name-part-type="species" reg="kohi">kohi</tp:taxon-name-part></tp:taxon-name></italic> are similar in general appearance, have overlapping geographical ranges, and have been collected to date with only adult males or adult females at a locality, not both. This leads to a question of which male matches which female. Unless there are additional closely similar species in the same areas, the inferred matching is well supported by the differences in markings, carapace shape, and lengths of embolus/copulatory ducts. The male of <italic><tp:taxon-name><tp:taxon-name-part taxon-name-part-type="genus" reg="Piranthus">P.</tp:taxon-name-part> <tp:taxon-name-part taxon-name-part-type="species" reg="bakau">bakau</tp:taxon-name-part></tp:taxon-name></italic> and the female from Tengkorak inferred to match it share the diagnostic traits mentioned above. Doubt might arise because of one difference in their markings: the female has the second transverse abdominal band more oblique, with its two sides meeting at a central peak, while in the holotype the band is straight across. However, the second male, from Brunei, shows a peak (Fig. <xref ref-type="fig" rid="F26">242</xref>). A juvenile co-collected with the male holotype has the band peaked, and looks very much like the female when immature. The female is not designated as a paratype, however, because of the possibility it is a different but very closely related species, given the geographical distance between it and the holotype and their different habitats.</p></tp:treatment-sec><tp:treatment-sec sec-type="natural history" id="SECID0EG5HK"><title>Natural history.</title><p>Holotype male collected from mangroves; female from Tengkorak collected by shaking vines and understory trees near waterfall.</p></tp:treatment-sec><tp:treatment-sec sec-type="material" id="SECID0EL5HK"><title>Additional material examined.</title><p>Two juveniles with same data as holotype. Also, one male (specimen JK.11.04.17.0040), in <abbrev xmlns:xlink="http://www.w3.org/1999/xlink" content-type="institution" xlink:title="Lee Kong Chian Natural History Museum, Singapore" id="ABBRID0ER5HK" xlink:type="simple">LKCNHM</abbrev>, from Brunei: Tutong, Tasek Merimbun, Zone C2, Palau Luba, Sungai Melunchur, <named-content xmlns:xlink="http://www.w3.org/1999/xlink" content-type="dwc:verbatimCoordinates" xlink:type="simple"><named-content content-type="geo-json" specific-use="{&#34;type&#34;:&#34;Point&#34;,&#34;coordinates&#34;:[114.687200,4.581700]}" id="NCID0EZ5HK" xlink:type="simple">4.5817°N, 114.6872°E</named-content></named-content>, J. K. H. Koh 17 Apr. 2011. One female (specimen AS19.2895), in <named-content xmlns:xlink="http://www.w3.org/1999/xlink" content-type="dwc:institutional_code" xlink:type="simple">UBCZ</named-content>, from Malaysia: Johor: Gunung Belemut Forest, Lata Tengkorak, <named-content xmlns:xlink="http://www.w3.org/1999/xlink" content-type="dwc:verbatimCoordinates" xlink:type="simple"><named-content content-type="geo-json" specific-use="{&#34;type&#34;:&#34;Point&#34;,&#34;coordinates&#34;:[103.543000,2.055000]}" id="NCID0EG6HK" xlink:type="simple">2.055°N, 103.543°E</named-content></named-content>, 250 m elev. 16 June 2019 Maddison/Morehouse/et al. WPM#19-057.</p></tp:treatment-sec><tp:treatment-sec><!--Section generated to contain objects referenced in tp:taxon-treatment.--><fig id="F27" position="float" orientation="portrait"><object-id xmlns:xlink="http://www.w3.org/1999/xlink" content-type="doi" xlink:type="simple">10.3897/zookeys.1004.57526.figures255-269</object-id><object-id xmlns:xlink="http://www.w3.org/1999/xlink" content-type="arpha" xlink:type="simple">7E0197C1-4574-5D1E-B646-97E2E09A96F5</object-id><label>Figures 255–269.</label><caption><p><italic><tp:taxon-name><tp:taxon-name-part taxon-name-part-type="genus" reg="Piranthus">Piranthus</tp:taxon-name-part> <tp:taxon-name-part taxon-name-part-type="species" reg="kohi">kohi</tp:taxon-name-part></tp:taxon-name></italic> sp. nov. <bold>255</bold> male left palp, prolateral view (holotype AS19.1813) <bold>256</bold> same, ventral view <bold>257</bold> same, retrolateral view <bold>258</bold> epigyne, ventral (specimen JK.12.04.11.0032) <bold>259</bold> Vulva, dorsal <bold>260–265</bold> holotype <bold>266</bold> male holotype left fourth patella and tibia, dorsal view <bold>267</bold> female left fourth patella and tibia, dorsal view (specimen JK.19.07.19.0001) <bold>268</bold> female JK.19.07.19.0001 <bold>269</bold> Female JK.12.04.11.0032 (photograph Joseph K. H. Koh). Scale bars: on genitalia 0.1 mm; on bodies and legs 1.0 mm.</p></caption><graphic xmlns:xlink="http://www.w3.org/1999/xlink" xlink:href="zookeys-1004-027-g027.jpg" position="float" orientation="portrait" xlink:type="simple" id="oo_487558.jpg"><uri content-type="original_file" xlink:type="simple">https://binary.pensoft.net/fig/487558</uri></graphic></fig></tp:treatment-sec><ref-list><ref id="B23"><mixed-citation xmlns:xlink="http://www.w3.org/1999/xlink" xlink:type="simple"><person-group><name name-style="western"><surname>Maddison</surname><given-names>WP</given-names></name></person-group> (<year>2015b</year>) Salticid images. <ext-link xlink:type="simple" ext-link-type="uri" xlink:href="http://salticidae.org/salticidImages/">http://salticidae.org/salticidImages/</ext-link> [Accessed 28 July 2020]</mixed-citation></ref><ref id="B18"><mixed-citation xmlns:xlink="http://www.w3.org/1999/xlink" xlink:type="simple"><person-group><name name-style="western"><surname>Koh</surname><given-names>JKH</given-names></name><name name-style="western"><surname>Bay</surname><given-names>N</given-names></name></person-group> (<year>2019</year>) <source>Borneo Spiders: A photographic field guide.</source><publisher-name>Sabah Forestry Department</publisher-name>, <publisher-loc>city</publisher-loc>, <size units="page">498 pp</size>.</mixed-citation></ref><ref id="B6"><mixed-citation xmlns:xlink="http://www.w3.org/1999/xlink" xlink:type="simple"><person-group><name name-style="western"><surname>Caleb</surname><given-names>JTD</given-names></name><name name-style="western"><surname>Sanap</surname><given-names>RV</given-names></name></person-group> (<year>2017</year>) <article-title>Rediscovery of <italic><tp:taxon-name><tp:taxon-name-part taxon-name-part-type="genus">Piranthus</tp:taxon-name-part> <tp:taxon-name-part taxon-name-part-type="species">decorus</tp:taxon-name-part></tp:taxon-name></italic> Thorell 1895 (<tp:taxon-name><tp:taxon-name-part taxon-name-part-type="order">Araneae</tp:taxon-name-part></tp:taxon-name>: <tp:taxon-name><tp:taxon-name-part taxon-name-part-type="family">Salticidae</tp:taxon-name-part></tp:taxon-name>) after 122 years since the original description.</article-title><source>Acta Arachnologica</source><volume>66</volume>: <fpage>25</fpage>–<lpage>29</lpage>. <ext-link xlink:type="simple" ext-link-type="doi" xlink:href="10.2476/asjaa.66.25">https://doi.org/10.2476/asjaa.66.25</ext-link></mixed-citation></ref><ref id="B34"><mixed-citation xmlns:xlink="http://www.w3.org/1999/xlink" xlink:type="simple"><person-group><name name-style="western"><surname>Malamel</surname><given-names>JJ</given-names></name><name name-style="western"><surname>Nafin</surname><given-names>NS</given-names></name><name name-style="western"><surname>Sudhikumar</surname><given-names>AV</given-names></name><name name-style="western"><surname>Sebastian</surname><given-names>PA</given-names></name></person-group> (<year>2019</year>) <article-title>Two new species of the jumping spiders (<tp:taxon-name><tp:taxon-name-part taxon-name-part-type="order">Araneae</tp:taxon-name-part></tp:taxon-name>: <tp:taxon-name><tp:taxon-name-part taxon-name-part-type="family">Salticidae</tp:taxon-name-part></tp:taxon-name>) from the genera <italic><tp:taxon-name><tp:taxon-name-part taxon-name-part-type="genus">Epeus</tp:taxon-name-part></tp:taxon-name></italic> Peckham et Peckham, 1886 and <italic><tp:taxon-name><tp:taxon-name-part taxon-name-part-type="genus">Piranthus</tp:taxon-name-part></tp:taxon-name></italic> Thorell, 1895 from India.</article-title><source><tp:taxon-name><tp:taxon-name-part taxon-name-part-type="phylum">Arthropoda</tp:taxon-name-part></tp:taxon-name> Selecta</source><volume>28</volume>: <fpage>267</fpage>–<lpage>276</lpage>. <ext-link xlink:type="simple" ext-link-type="doi" xlink:href="10.15298/arthsel.28.2.10">https://doi.org/10.15298/arthsel.28.2.10</ext-link></mixed-citation></ref></ref-list></tp:taxon-treatment>
