# Supplementary material for: A phylogenetic and taxonomic review of baviine jumping spiders (Araneae, Salticidae, Baviini)
Source: Zookeys. 2020 Dec 16;1004:27–97. doi: 10.3897/zookeys.1004.57526 (PMC7758311; doi:10.3897/zookeys.1004.57526)
Supplement: XML Treatment for Piranthus kohi [file zookeys.1004.57526-treatment29.xml]

<!DOCTYPE tp:taxon-treatment
  PUBLIC "-//TaxonX//DTD Taxonomic Treatment Publishing DTD v0 20100105//EN" "tax-treatment-NSO.dtd">
<tp:taxon-treatment xmlns:tp="http://www.plazi.org/taxpub"><tp:treatment-meta><kwd-group><label>Taxon classification</label><kwd><named-content xmlns:xlink="http://www.w3.org/1999/xlink" content-type="kingdom">Animalia</named-content></kwd><kwd><named-content xmlns:xlink="http://www.w3.org/1999/xlink" content-type="order">Araneae</named-content></kwd><kwd><named-content xmlns:xlink="http://www.w3.org/1999/xlink" content-type="family">Salticidae</named-content></kwd></kwd-group><mixed-citation publication-type="journal"><person-group><name><surname>Maddison</surname><given-names>Wayne P.</given-names></name><name><surname>Beattie</surname><given-names>Imara</given-names></name><name><surname>Marathe</surname><given-names>Kiran</given-names></name><name><surname>Ng</surname><given-names>Paul Y. C.</given-names></name><name><surname>Kanesharatnam</surname><given-names>Nilani</given-names></name><name><surname>Benjamin</surname><given-names>Suresh P.</given-names></name><name><surname>Kunte</surname><given-names>Krushnamegh</given-names></name></person-group><article-title>A phylogenetic and taxonomic review of baviine jumping spiders (<tp:taxon-name><tp:taxon-name-part taxon-name-part-type="order">Araneae</tp:taxon-name-part></tp:taxon-name>, <tp:taxon-name><tp:taxon-name-part taxon-name-part-type="family">Salticidae</tp:taxon-name-part></tp:taxon-name>, <tp:taxon-name><tp:taxon-name-part taxon-name-part-type="tribe">Baviini</tp:taxon-name-part></tp:taxon-name>)</article-title><source>Zookeys</source><day>16</day><month>12</month><year>2020</year><volume>1004</volume><fpage>27</fpage><lpage>97</lpage><pub-id pub-id-type="doi">10.3897/zookeys.1004.57526</pub-id></mixed-citation></tp:treatment-meta><tp:nomenclature><tp:taxon-name><object-id xmlns:xlink="http://www.w3.org/1999/xlink" content-type="arpha" xlink:type="simple">8313FF76-EA09-50AD-9107-CD6B84DDCD55</object-id>
                <tp:taxon-name-part taxon-name-part-type="genus" reg="Piranthus">Piranthus</tp:taxon-name-part>
                <tp:taxon-name-part taxon-name-part-type="species" reg="kohi">kohi</tp:taxon-name-part>
                <object-id xmlns:xlink="http://www.w3.org/1999/xlink" content-type="zoobank" xlink:type="simple">http://zoobank.org/DBAC788B-2FDE-4D43-98C5-0C623368A800</object-id>
              </tp:taxon-name><tp:taxon-authority>Maddison, sp. nov.</tp:taxon-authority><xref ref-type="fig" rid="F27">Figs 255–269</xref></tp:nomenclature><tp:treatment-sec sec-type="type material" id="SECID0ECBAM"><title>Type material.</title><p><bold><italic>Holotype</italic></bold> male (specimen AS19.1813), in <abbrev xmlns:xlink="http://www.w3.org/1999/xlink" content-type="institution" xlink:title="Lee Kong Chian Natural History Museum, Singapore" id="ABBRID0ENBAM" xlink:type="simple">LKCNHM</abbrev>, from Singapore: Sungei Buloh Wetland Reserve, 1.440–1.447°N, 103.730–103.735°E, 10 June 2019 Maddison/Morehouse/et al. WPM#19-045. <bold><italic>Paratype</italic></bold> female (specimen JK 19.07.19.0001), in <abbrev xmlns:xlink="http://www.w3.org/1999/xlink" content-type="institution" xlink:title="Lee Kong Chian Natural History Museum, Singapore" id="ABBRID0EVBAM" xlink:type="simple">LKCNHM</abbrev>, from Singapore: Pulau Ubin, Balai Quarry Trail, <named-content xmlns:xlink="http://www.w3.org/1999/xlink" content-type="dwc:verbatimCoordinates" xlink:type="simple"><named-content content-type="geo-json" specific-use="{&#34;type&#34;:&#34;Point&#34;,&#34;coordinates&#34;:[103.985000,1.417800]}" id="NCID0E4BAM" xlink:type="simple">1.4178°N, 103.9850°E</named-content></named-content>, leg. P. Ng 19 July 2019.</p><fig id="F27" position="float" orientation="portrait"><object-id xmlns:xlink="http://www.w3.org/1999/xlink" content-type="doi" xlink:type="simple">10.3897/zookeys.1004.57526.figures255-269</object-id><object-id xmlns:xlink="http://www.w3.org/1999/xlink" content-type="arpha" xlink:type="simple">7E0197C1-4574-5D1E-B646-97E2E09A96F5</object-id><label>Figures 255–269.</label><caption><p><italic><tp:taxon-name><tp:taxon-name-part taxon-name-part-type="genus" reg="Piranthus">Piranthus</tp:taxon-name-part> <tp:taxon-name-part taxon-name-part-type="species" reg="kohi">kohi</tp:taxon-name-part></tp:taxon-name></italic> sp. nov. <bold>255</bold> male left palp, prolateral view (holotype AS19.1813) <bold>256</bold> same, ventral view <bold>257</bold> same, retrolateral view <bold>258</bold> epigyne, ventral (specimen JK.12.04.11.0032) <bold>259</bold> Vulva, dorsal <bold>260–265</bold> holotype <bold>266</bold> male holotype left fourth patella and tibia, dorsal view <bold>267</bold> female left fourth patella and tibia, dorsal view (specimen JK.19.07.19.0001) <bold>268</bold> female JK.19.07.19.0001 <bold>269</bold> Female JK.12.04.11.0032 (photograph Joseph K. H. Koh). Scale bars: on genitalia 0.1 mm; on bodies and legs 1.0 mm.</p></caption><graphic xmlns:xlink="http://www.w3.org/1999/xlink" xlink:href="zookeys-1004-027-g027.jpg" position="float" orientation="portrait" xlink:type="simple" id="oo_487558.jpg"><uri content-type="original_file" xlink:type="simple">https://binary.pensoft.net/fig/487558</uri></graphic></fig></tp:treatment-sec><tp:treatment-sec sec-type="etymology" id="SECID0EODAM"><title>Etymology.</title><p>This elegant species is named in honour of Joseph Koh Kok Hong, arachnologist, conservationist, and diplomat. Koh has worked tirelessly to build peace with nature. Through his collecting and excellent books (<xref ref-type="bibr" rid="B17">Koh 1989</xref>; <xref ref-type="bibr" rid="B19">Koh and Leong 2013</xref>; <xref ref-type="bibr" rid="B18">Koh and Bay 2019</xref>), he has substantially promoted our knowledge of southeast Asian spiders and stimulated interest in their diversity and beauty. Koh collected the first known specimen of this species, in Brunei, and enabled our field work in Singapore during which the holotype and other specimens were collected. <italic>Other names</italic>: In WPM’s lab notebooks the informal code for this species was “SUBSG”. This species is shown in <xref ref-type="bibr" rid="B18">Koh and Bay 2019</xref> as the female of “<italic><tp:taxon-name><tp:taxon-name-part taxon-name-part-type="genus" reg="Bavia">Bavia</tp:taxon-name-part></tp:taxon-name></italic>” sp. D Strong-armed flat jumping spider.</p></tp:treatment-sec><tp:treatment-sec sec-type="diagnosis" id="SECID0EWEAM"><title>Diagnosis.</title><p><italic><tp:taxon-name><tp:taxon-name-part taxon-name-part-type="genus" reg="Piranthus">P.</tp:taxon-name-part> <tp:taxon-name-part taxon-name-part-type="species" reg="kohi">kohi</tp:taxon-name-part></tp:taxon-name></italic> (Figs <xref ref-type="fig" rid="F26">254</xref>–<xref ref-type="fig" rid="F27">269</xref>) shares with <italic><tp:taxon-name><tp:taxon-name-part taxon-name-part-type="genus" reg="Piranthus">P.</tp:taxon-name-part> <tp:taxon-name-part taxon-name-part-type="species" reg="bakau">bakau</tp:taxon-name-part></tp:taxon-name></italic> (Figs <xref ref-type="fig" rid="F26">237–254</xref>) the pattern of transverse white bands, but differs from it in having:</p><list list-type="bullet"><list-item><p>Three distinct vertical lines on each side of the thorax;</p></list-item><list-item><p>Carapace lateral to the PLE more or less uniformly covered in white to gold setae;</p></list-item><list-item><p>Second transverse dorsal band of the abdomen well broken at the middle;</p></list-item><list-item><p>First and second tibiae and femora solid dark, not bicoloured;</p></list-item><list-item><p>Black dorsal stripe extends the full length of tibia 4 (Figs 266, 267);</p></list-item><list-item><p>Shorter embolus and copulatory ducts.</p></list-item></list><p>Juveniles can be distinguished by the non-genitalic features above.</p></tp:treatment-sec><tp:treatment-sec sec-type="description" id="SECID0EQGAM"><title>Description.</title><p><bold>Male</bold> (based on holotype, AS19.1813). Carapace length 2.5; abdomen length 2.5. <bold><italic>Carapace</italic></bold> with rugose surface, black, dusted above with narrow golden scales. Sides and back of thorax bare except for three narrow and distinct vertical lines of pale setae. <bold><italic>Clypeus</italic></bold> black. <bold><italic>Chelicera</italic></bold> vertical and black. <bold><italic>Palp</italic></bold> black except for white cymbium. Embolus arising on prolateral basal corner, proceeding ventrally then curving distally (Figs <xref ref-type="fig" rid="F27">255</xref>, <xref ref-type="fig" rid="F27">256</xref>) . <abbrev xmlns:xlink="http://www.w3.org/1999/xlink" xlink:title="retrolateral tibial apophysis" id="ABBRID0EMHAM" xlink:type="simple">RTA</abbrev> a long blade. <bold><italic>Legs</italic></bold> robust, especially the first pair. First two pairs black except for tarsus and metatarsus, and white annulae terminally on femur. First patella and tibia with ventral fringe of black setae. Fourth tibia and patella with a pattern of long black and white bands. On the tibia, a black band reaches from the base (on the prolateral side) all the way to the dorsal tip, forming an oblique dorsal band (Fig. <xref ref-type="fig" rid="F27">266</xref>; compare with Fig. <xref ref-type="fig" rid="F26">246</xref>). <bold><italic>Abdomen</italic></bold> similar to that of <italic><tp:taxon-name><tp:taxon-name-part taxon-name-part-type="genus" reg="Piranthus">P.</tp:taxon-name-part> <tp:taxon-name-part taxon-name-part-type="species" reg="bakau">bakau</tp:taxon-name-part></tp:taxon-name></italic>, with three transverse white bands, anterior to the third of which the abdomen is dusted with golden setae, posterior to it a shiny black. Second transverse white band with a broad gap in both male and female.</p><p><bold>Female</bold> (based on specimen, 12.04.11.0032). Carapace length 3.4; abdomen length 4.0. Structure and markings as in male, but generally more reddish, especially first and second legs, which are red-orange-brown in the femur and patella (and tibia of the second pair). <bold><italic>Epigyne</italic></bold> (Fig. <xref ref-type="fig" rid="F27">258</xref>) with central septum, but lacking the large cavernous atria of other <italic><tp:taxon-name><tp:taxon-name-part taxon-name-part-type="genus" reg="Piranthus">Piranthus</tp:taxon-name-part></tp:taxon-name></italic> species.</p></tp:treatment-sec><tp:treatment-sec sec-type="Male-female matching" id="SECID0E2IAM"><title>Male-female matching.</title><p>See comments under <italic><tp:taxon-name><tp:taxon-name-part taxon-name-part-type="genus" reg="Piranthus">P.</tp:taxon-name-part> <tp:taxon-name-part taxon-name-part-type="species" reg="bakau">bakau</tp:taxon-name-part></tp:taxon-name></italic>. Male and female <italic><tp:taxon-name><tp:taxon-name-part taxon-name-part-type="genus" reg="Piranthus">P.</tp:taxon-name-part> <tp:taxon-name-part taxon-name-part-type="species" reg="kohi">kohi</tp:taxon-name-part></tp:taxon-name></italic> share the diagnostic traits mentioned above. The matching is supported by both males and females occurring in Singapore and in similar mangrove habitats – eight specimens from Sungei Buloh including 4 males; 6 specimens from Palau Ubin including 2 females.</p></tp:treatment-sec><tp:treatment-sec sec-type="natural history" id="SECID0EXJAM"><title>Natural history.</title><p>Specimens in Singapore were found beating trees and vines in a mangrove area. It appeared that our greatest success in finding them was when shaking woody vines. Their motion when alive has a different sense than other baviines; rather than the sharply-jumping <italic><tp:taxon-name><tp:taxon-name-part taxon-name-part-type="genus" reg="Indopadilla">Indopadilla</tp:taxon-name-part></tp:taxon-name></italic>, or the frequently waving <italic><tp:taxon-name><tp:taxon-name-part taxon-name-part-type="genus" reg="Padillothorax">Padillothorax</tp:taxon-name-part> <tp:taxon-name-part taxon-name-part-type="species" reg="badut">badut</tp:taxon-name-part></tp:taxon-name></italic> group, or the more sedate <italic><tp:taxon-name><tp:taxon-name-part taxon-name-part-type="genus" reg="Piranthus">Piranthus</tp:taxon-name-part> <tp:taxon-name-part taxon-name-part-type="species" reg="planolancis">planolancis</tp:taxon-name-part></tp:taxon-name></italic> and <italic><tp:taxon-name><tp:taxon-name-part taxon-name-part-type="genus" reg="Piranthus">P.</tp:taxon-name-part> <tp:taxon-name-part taxon-name-part-type="species" reg="api">api</tp:taxon-name-part></tp:taxon-name></italic>, <italic><tp:taxon-name><tp:taxon-name-part taxon-name-part-type="genus" reg="Piranthus">P.</tp:taxon-name-part> <tp:taxon-name-part taxon-name-part-type="species" reg="kohi">kohi</tp:taxon-name-part></tp:taxon-name></italic> is constantly flicking up and down the first legs, palps, and abdomen, somewhat like ant mimicking salticids. A video of the living holotype is available in <xref ref-type="bibr" rid="B24">Maddison (2020)</xref>.</p></tp:treatment-sec><tp:treatment-sec sec-type="material" id="SECID0EULAM"><title>Additional material examined.</title><p>Singapore: Sungei Buloh Wetland Reserve, 1.440–1.447°N, 103.730–103.735°E, 10 June 2019 Maddison/Morehouse/et al. WPM#19-045 (3 additional males raised in captivity, 2 juveniles, <named-content xmlns:xlink="http://www.w3.org/1999/xlink" content-type="dwc:institutional_code" xlink:type="simple">UBCZ</named-content>); Sungei Buloh Wetland Reserve, Coastal Trail, <named-content xmlns:xlink="http://www.w3.org/1999/xlink" content-type="dwc:verbatimCoordinates" xlink:type="simple"><named-content content-type="geo-json" specific-use="{&#34;type&#34;:&#34;Point&#34;,&#34;coordinates&#34;:[103.730000,1.446000]}" id="NCID0ECMAM" xlink:type="simple">1.446°N, 103.730°E</named-content></named-content> to <named-content xmlns:xlink="http://www.w3.org/1999/xlink" content-type="dwc:verbatimCoordinates" xlink:type="simple"><named-content content-type="geo-json" specific-use="{&#34;type&#34;:&#34;Point&#34;,&#34;coordinates&#34;:[103.735000,1.445000]}" id="NCID0EKMAM" xlink:type="simple">1.445°N, 103.735°E</named-content></named-content>, 19 June 2019 Maddison, Marathe, Ng WPM#19-063 (2 juveniles, <named-content xmlns:xlink="http://www.w3.org/1999/xlink" content-type="dwc:institutional_code" xlink:type="simple">UBCZ</named-content>); Pulau Ubin, Chek Jawa, <named-content xmlns:xlink="http://www.w3.org/1999/xlink" content-type="dwc:verbatimCoordinates" xlink:type="simple"><named-content content-type="geo-json" specific-use="{&#34;type&#34;:&#34;Point&#34;,&#34;coordinates&#34;:[103.990800,1.412200]}" id="NCID0EXMAM" xlink:type="simple">1.4122°N, 103.9908°E</named-content></named-content>, 11 June 2019 Maddison, Sung, &amp; Outomuro WPM#19-047 (1 female raised in captivity, 2 juveniles, <named-content xmlns:xlink="http://www.w3.org/1999/xlink" content-type="dwc:institutional_code" xlink:type="simple">UBCZ</named-content>); Lim Chu Kang Mangroves, Tree trunks and limbs, <named-content xmlns:xlink="http://www.w3.org/1999/xlink" content-type="dwc:verbatimCoordinates" xlink:type="simple"><named-content content-type="geo-json" specific-use="{&#34;type&#34;:&#34;Point&#34;,&#34;coordinates&#34;:[103.700000,1.440000]}" id="NCID0EENAM" xlink:type="simple">1.44°N, 103.70°E</named-content></named-content>, 13 May 2005 W. Maddison, I. Agnarsson, J. X. Zhang. WPM#05-020 (2 juveniles, <named-content xmlns:xlink="http://www.w3.org/1999/xlink" content-type="dwc:institutional_code" xlink:type="simple">UBCZ</named-content>). Malaysia: Selangor: Ulu Gombak Field Station, <named-content xmlns:xlink="http://www.w3.org/1999/xlink" content-type="dwc:verbatimCoordinates" xlink:type="simple"><named-content content-type="geo-json" specific-use="{&#34;type&#34;:&#34;Point&#34;,&#34;coordinates&#34;:[101.753000,3.325000]}" id="NCID0ERNAM" xlink:type="simple">3.325°N, 101.753°E</named-content></named-content>, 250 m el., 16–19 May 2005 W. Maddison, D. Li, I. Agnarsson, J. X. Zhang. WPM#05-026 (1 juvenile, specimen MRB109, <named-content xmlns:xlink="http://www.w3.org/1999/xlink" content-type="dwc:institutional_code" xlink:type="simple">UBCZ</named-content>). Brunei: Belait, Kuala Balai, Sungai Mendarum Damit Freshwater Swamp Forest, <named-content xmlns:xlink="http://www.w3.org/1999/xlink" content-type="dwc:verbatimCoordinates" xlink:type="simple"><named-content content-type="geo-json" specific-use="{&#34;type&#34;:&#34;Point&#34;,&#34;coordinates&#34;:[114.358100,4.438600]}" id="NCID0E5NAM" xlink:type="simple">4.4386°N, 114.3581°E</named-content></named-content>, J. K. H. Koh 11 Apr. 2012 (1 female, specimen JK 12.04.11.0032, in <abbrev xmlns:xlink="http://www.w3.org/1999/xlink" content-type="institution" xlink:title="Lee Kong Chian Natural History Museum, Singapore" id="ABBRID0EDOAM" xlink:type="simple">LKCNHM</abbrev>). The specimen from Ulu Gombak, used in the molecular study, matches <italic><tp:taxon-name><tp:taxon-name-part taxon-name-part-type="genus" reg="Piranthus">P.</tp:taxon-name-part> <tp:taxon-name-part taxon-name-part-type="species" reg="kohi">kohi</tp:taxon-name-part></tp:taxon-name></italic> well in markings, but it is a juvenile and thus labelled conservatively in the phylogenies as <tp:taxon-name><tp:taxon-name-part taxon-name-part-type="genus" reg="Piranthus">P.</tp:taxon-name-part> <tp:taxon-name-part taxon-name-part-type="uncertainty-rank">cf.</tp:taxon-name-part> <tp:taxon-name-part taxon-name-part-type="species" reg="kohi">kohi</tp:taxon-name-part></tp:taxon-name>.</p></tp:treatment-sec><tp:treatment-sec><!--Section generated to contain objects referenced in tp:taxon-treatment.--><fig id="F26" position="float" orientation="portrait"><object-id xmlns:xlink="http://www.w3.org/1999/xlink" content-type="doi" xlink:type="simple">10.3897/zookeys.1004.57526.figures237-254</object-id><object-id xmlns:xlink="http://www.w3.org/1999/xlink" content-type="arpha" xlink:type="simple">E0BCE741-C5AB-5B50-95A4-474BFB597E80</object-id><label>Figures 237–254.</label><caption><p><italic><tp:taxon-name><tp:taxon-name-part taxon-name-part-type="genus" reg="Piranthus">Piranthus</tp:taxon-name-part> <tp:taxon-name-part taxon-name-part-type="species" reg="bakau">bakau</tp:taxon-name-part></tp:taxon-name></italic> sp. nov. <bold>237</bold> male left palp, prolateral view (holotype SWK12-0561) <bold>238</bold> same, ventral view <bold>239</bold> same, retrolateral view <bold>240</bold> epigyne, ventral (specimen AS19.2895) <bold>241</bold> vulva, dorsal <bold>242</bold> male JK.11.04.17.0040 (photograph  Joseph K. H. Koh) <bold>243–245</bold> male holotype (SWK12-0561) <bold>246</bold> male holotype left fourth patella and tibia, dorsal view (right leg digitally flipped to appear as left) <bold>247–254</bold> female specimen AS19.2895 <bold>247</bold> left fourth patella and tibia, dorsal view <bold>248</bold> left first leg, prolateral view <bold>249</bold> adult female prosoma <bold>250</bold> adult female abdomen <bold>251–254</bold> same specimen while immature. Scale bars on genitalia 0.1 mm; on bodies and legs 1.0 mm.</p></caption><graphic xmlns:xlink="http://www.w3.org/1999/xlink" xlink:href="zookeys-1004-027-g026.jpg" position="float" orientation="portrait" xlink:type="simple" id="oo_487557.jpg"><uri content-type="original_file" xlink:type="simple">https://binary.pensoft.net/fig/487557</uri></graphic></fig></tp:treatment-sec><ref-list><ref id="B17"><mixed-citation xmlns:xlink="http://www.w3.org/1999/xlink" xlink:type="simple"><person-group><name name-style="western"><surname>Koh</surname><given-names>JKH</given-names></name></person-group> (<year>1989</year>) A Guide to Common Singapore Spiders, Singapore Science Centre.</mixed-citation></ref><ref id="B19"><mixed-citation xmlns:xlink="http://www.w3.org/1999/xlink" xlink:type="simple"><person-group><name name-style="western"><surname>Koh</surname><given-names>JKH</given-names></name><name name-style="western"><surname>Leong</surname><given-names>TM</given-names></name></person-group> (<year>2013</year>) <source>Spiders of Brunei Darussalam.</source><publisher-name>Natural History Publications (Borneo)</publisher-name>, <publisher-loc>Kota Kinabalu</publisher-loc>, <size units="page">358 pp</size>.</mixed-citation></ref><ref id="B18"><mixed-citation xmlns:xlink="http://www.w3.org/1999/xlink" xlink:type="simple"><person-group><name name-style="western"><surname>Koh</surname><given-names>JKH</given-names></name><name name-style="western"><surname>Bay</surname><given-names>N</given-names></name></person-group> (<year>2019</year>) <source>Borneo Spiders: A photographic field guide.</source><publisher-name>Sabah Forestry Department</publisher-name>, <publisher-loc>city</publisher-loc>, <size units="page">498 pp</size>.</mixed-citation></ref><ref id="B24"><mixed-citation xmlns:xlink="http://www.w3.org/1999/xlink" xlink:type="simple"><person-group><name name-style="western"><surname>Maddison</surname><given-names>WP</given-names></name></person-group> (<year>2020</year>) Baviine jumping spider videos. <ext-link xlink:type="simple" ext-link-type="uri" xlink:href="https://www.youtube.com/watch?v=Q0pI-0vCBvg">https://www.youtube.com/watch?v=Q0pI-0vCBvg</ext-link> [Accessed 10 August 2020]</mixed-citation></ref></ref-list></tp:taxon-treatment>
