# Supplementary material for: A phylogenetic and taxonomic review of baviine jumping spiders (Araneae, Salticidae, Baviini)
Source: Zookeys. 2020 Dec 16;1004:27–97. doi: 10.3897/zookeys.1004.57526 (PMC7758311; doi:10.3897/zookeys.1004.57526)
Supplement: XML Treatment for Piranthus mandai [file zookeys.1004.57526-treatment30.xml]

<!DOCTYPE tp:taxon-treatment
  PUBLIC "-//TaxonX//DTD Taxonomic Treatment Publishing DTD v0 20100105//EN" "tax-treatment-NSO.dtd">
<tp:taxon-treatment xmlns:tp="http://www.plazi.org/taxpub"><tp:treatment-meta><kwd-group><label>Taxon classification</label><kwd><named-content xmlns:xlink="http://www.w3.org/1999/xlink" content-type="kingdom">Animalia</named-content></kwd><kwd><named-content xmlns:xlink="http://www.w3.org/1999/xlink" content-type="order">Araneae</named-content></kwd><kwd><named-content xmlns:xlink="http://www.w3.org/1999/xlink" content-type="family">Salticidae</named-content></kwd></kwd-group><mixed-citation publication-type="journal"><person-group><name><surname>Maddison</surname><given-names>Wayne P.</given-names></name><name><surname>Beattie</surname><given-names>Imara</given-names></name><name><surname>Marathe</surname><given-names>Kiran</given-names></name><name><surname>Ng</surname><given-names>Paul Y. C.</given-names></name><name><surname>Kanesharatnam</surname><given-names>Nilani</given-names></name><name><surname>Benjamin</surname><given-names>Suresh P.</given-names></name><name><surname>Kunte</surname><given-names>Krushnamegh</given-names></name></person-group><article-title>A phylogenetic and taxonomic review of baviine jumping spiders (<tp:taxon-name><tp:taxon-name-part taxon-name-part-type="order">Araneae</tp:taxon-name-part></tp:taxon-name>, <tp:taxon-name><tp:taxon-name-part taxon-name-part-type="family">Salticidae</tp:taxon-name-part></tp:taxon-name>, <tp:taxon-name><tp:taxon-name-part taxon-name-part-type="tribe">Baviini</tp:taxon-name-part></tp:taxon-name>)</article-title><source>Zookeys</source><day>16</day><month>12</month><year>2020</year><volume>1004</volume><fpage>27</fpage><lpage>97</lpage><pub-id pub-id-type="doi">10.3897/zookeys.1004.57526</pub-id></mixed-citation></tp:treatment-meta><tp:nomenclature><tp:taxon-name><object-id xmlns:xlink="http://www.w3.org/1999/xlink" content-type="arpha" xlink:type="simple">AC8B5F37-7B3E-5789-A9BE-B16756F5F7F4</object-id>
                <tp:taxon-name-part taxon-name-part-type="genus" reg="Piranthus">Piranthus</tp:taxon-name-part>
                <tp:taxon-name-part taxon-name-part-type="species" reg="mandai">mandai</tp:taxon-name-part>
                <object-id xmlns:xlink="http://www.w3.org/1999/xlink" content-type="zoobank" xlink:type="simple">http://zoobank.org/8715C1FA-D05B-4876-9E12-BFA2EC4EB81C</object-id>
              </tp:taxon-name><tp:taxon-authority>Maddison, sp. nov.</tp:taxon-authority><xref ref-type="fig" rid="F28">Figs 270–274</xref></tp:nomenclature><tp:treatment-sec sec-type="type material" id="SECID0EWQAM"><title>Type material.</title><p><bold><italic>Holotype</italic></bold> male (specimen JK.91.05.31.0001), in <abbrev xmlns:xlink="http://www.w3.org/1999/xlink" content-type="institution" xlink:title="Lee Kong Chian Natural History Museum, Singapore" id="ABBRID0EBRAM" xlink:type="simple">LKCNHM</abbrev>, from Singapore: Mandai Track 15 Trail, <named-content xmlns:xlink="http://www.w3.org/1999/xlink" content-type="dwc:verbatimCoordinates" xlink:type="simple"><named-content content-type="geo-json" specific-use="{&#34;type&#34;:&#34;Point&#34;,&#34;coordinates&#34;:[103.778300,1.410600]}" id="NCID0EJRAM" xlink:type="simple">1.4106°N, 103.7783°E</named-content></named-content>, J K H Koh 31 May 1991.</p></tp:treatment-sec><tp:treatment-sec sec-type="etymology" id="SECID0EORAM"><title>Etymology.</title><p>Named for the type locality. <italic>Other names</italic>: In lab notebooks the informal code for this species was “SGOMG”.</p></tp:treatment-sec><tp:treatment-sec sec-type="diagnosis" id="SECID0EWRAM"><title>Diagnosis.</title><p>In colouration similar to <italic><tp:taxon-name><tp:taxon-name-part taxon-name-part-type="genus" reg="Piranthus">P.</tp:taxon-name-part> <tp:taxon-name-part taxon-name-part-type="species" reg="planolancis">planolancis</tp:taxon-name-part></tp:taxon-name></italic>, browns and blacks, but with body more compact and robust, as in <italic><tp:taxon-name><tp:taxon-name-part taxon-name-part-type="genus" reg="Piranthus">P.</tp:taxon-name-part> <tp:taxon-name-part taxon-name-part-type="species" reg="bakau">bakau</tp:taxon-name-part></tp:taxon-name></italic> and <italic><tp:taxon-name><tp:taxon-name-part taxon-name-part-type="genus" reg="Piranthus">P.</tp:taxon-name-part> <tp:taxon-name-part taxon-name-part-type="species" reg="kohi">kohi</tp:taxon-name-part></tp:taxon-name></italic>. Embolus with only a small loop before proceeding distally, and thus <italic><tp:taxon-name><tp:taxon-name-part taxon-name-part-type="genus" reg="Piranthus">P.</tp:taxon-name-part> <tp:taxon-name-part taxon-name-part-type="species" reg="mandai">mandai</tp:taxon-name-part></tp:taxon-name></italic> is second in sequence from least to most rotated embolic bases: <italic><tp:taxon-name><tp:taxon-name-part taxon-name-part-type="genus" reg="Piranthus">P.</tp:taxon-name-part> <tp:taxon-name-part taxon-name-part-type="species" reg="kohi">kohi</tp:taxon-name-part></tp:taxon-name></italic> (Fig. <xref ref-type="fig" rid="F27">255</xref>), <italic><tp:taxon-name><tp:taxon-name-part taxon-name-part-type="genus" reg="Piranthus">P.</tp:taxon-name-part> <tp:taxon-name-part taxon-name-part-type="species" reg="mandai">mandai</tp:taxon-name-part></tp:taxon-name></italic> (Fig. <xref ref-type="fig" rid="F28">270</xref>), <italic><tp:taxon-name><tp:taxon-name-part taxon-name-part-type="genus" reg="Piranthus">P.</tp:taxon-name-part> <tp:taxon-name-part taxon-name-part-type="species" reg="planolancis">planolancis</tp:taxon-name-part></tp:taxon-name></italic> (Nafin et al. 2020), <italic><tp:taxon-name><tp:taxon-name-part taxon-name-part-type="genus" reg="Piranthus">P.</tp:taxon-name-part> <tp:taxon-name-part taxon-name-part-type="species" reg="bakau">bakau</tp:taxon-name-part></tp:taxon-name></italic> (Fig. <xref ref-type="fig" rid="F26">237</xref>).</p></tp:treatment-sec><tp:treatment-sec sec-type="description" id="SECID0EAVAM"><title>Description.</title><p><bold>Male</bold> (holotype, specimen JK.91.05.31.0001). Carapace length 2.7; abdomen length 2.5. <bold><italic>Carapace</italic></bold> with rugose surface, black and dark brown, with a sparse covering of narrow scales that is more or less uniform: there is no bare patch beside the <abbrev xmlns:xlink="http://www.w3.org/1999/xlink" xlink:title="posterior lateral eyes" id="ABBRID0ELVAM" xlink:type="simple">PLE</abbrev>, and no distinct three vertical thoracic lines, but there is a slight condensation of scales into a single vertical thoracic line, similar to that in <italic><tp:taxon-name><tp:taxon-name-part taxon-name-part-type="genus" reg="Piranthus">P.</tp:taxon-name-part> <tp:taxon-name-part taxon-name-part-type="species" reg="bakau">bakau</tp:taxon-name-part></tp:taxon-name></italic>. <bold><italic>Clypeus</italic></bold> narrow and dark. <bold><italic>Chelicerae</italic></bold> vertical, dark, with a few pale scales basally. <bold><italic>Palp</italic></bold> brown. Palp similar to that of <italic><tp:taxon-name><tp:taxon-name-part taxon-name-part-type="genus" reg="Piranthus">P.</tp:taxon-name-part> <tp:taxon-name-part taxon-name-part-type="species" reg="planolancis">planolancis</tp:taxon-name-part></tp:taxon-name></italic>, but <abbrev xmlns:xlink="http://www.w3.org/1999/xlink" xlink:title="retrolateral tibial apophysis" id="ABBRID0EOWAM" xlink:type="simple">RTA</abbrev> much shorter (Figs <xref ref-type="fig" rid="F28">270–272</xref>), the shortest known among <italic><tp:taxon-name><tp:taxon-name-part taxon-name-part-type="genus" reg="Piranthus">Piranthus</tp:taxon-name-part></tp:taxon-name></italic>. <bold><italic>Legs</italic></bold> light to dark brown, with indistinct markings (Figs <xref ref-type="fig" rid="F28">273</xref>, <xref ref-type="fig" rid="F28">274</xref>) similar to those of <italic><tp:taxon-name><tp:taxon-name-part taxon-name-part-type="genus" reg="Piranthus">P.</tp:taxon-name-part> <tp:taxon-name-part taxon-name-part-type="species" reg="planolancis">planolancis</tp:taxon-name-part></tp:taxon-name></italic>; darkest in the femur, patella, and tibia of the first leg, and the femora of the other legs. <bold><italic>Abdomen</italic></bold> brown above, lacking the transverse bands of <italic><tp:taxon-name><tp:taxon-name-part taxon-name-part-type="genus" reg="Piranthus">P.</tp:taxon-name-part> <tp:taxon-name-part taxon-name-part-type="species" reg="bakau">bakau</tp:taxon-name-part></tp:taxon-name></italic> and <italic><tp:taxon-name><tp:taxon-name-part taxon-name-part-type="genus" reg="Piranthus">P.</tp:taxon-name-part> <tp:taxon-name-part taxon-name-part-type="species" reg="kohi">kohi</tp:taxon-name-part></tp:taxon-name></italic>, but with the dark end of the abdomen (Fig. <xref ref-type="fig" rid="F28">274</xref>).</p><fig id="F28" position="float" orientation="portrait"><object-id xmlns:xlink="http://www.w3.org/1999/xlink" content-type="doi" xlink:type="simple">10.3897/zookeys.1004.57526.figures270-274</object-id><object-id xmlns:xlink="http://www.w3.org/1999/xlink" content-type="arpha" xlink:type="simple">C9F39D09-0063-5E1A-8079-125EECF9A3A5</object-id><label>Figures 270–274.</label><caption><p><italic><tp:taxon-name><tp:taxon-name-part taxon-name-part-type="genus" reg="Piranthus">Piranthus</tp:taxon-name-part> <tp:taxon-name-part taxon-name-part-type="species" reg="mandai">mandai</tp:taxon-name-part></tp:taxon-name></italic> sp. nov., male holotype (specimen JK.91.05.31.0001) <bold>270</bold> left palp, prolateral view <bold>271</bold> same, ventral view <bold>272</bold> same, retrolateral view <bold>273</bold> prosoma <bold>274</bold> abdomen. Scale bars: on palp 0.1 mm; on body 1.0 mm.</p></caption><graphic xmlns:xlink="http://www.w3.org/1999/xlink" xlink:href="zookeys-1004-027-g028.jpg" position="float" orientation="portrait" xlink:type="simple" id="oo_487559.jpg"><uri content-type="original_file" xlink:type="simple">https://binary.pensoft.net/fig/487559</uri></graphic></fig></tp:treatment-sec><tp:treatment-sec><!--Section generated to contain objects referenced in tp:taxon-treatment.--><fig id="F27" position="float" orientation="portrait"><object-id xmlns:xlink="http://www.w3.org/1999/xlink" content-type="doi" xlink:type="simple">10.3897/zookeys.1004.57526.figures255-269</object-id><object-id xmlns:xlink="http://www.w3.org/1999/xlink" content-type="arpha" xlink:type="simple">7E0197C1-4574-5D1E-B646-97E2E09A96F5</object-id><label>Figures 255–269.</label><caption><p><italic><tp:taxon-name><tp:taxon-name-part taxon-name-part-type="genus" reg="Piranthus">Piranthus</tp:taxon-name-part> <tp:taxon-name-part taxon-name-part-type="species" reg="kohi">kohi</tp:taxon-name-part></tp:taxon-name></italic> sp. nov. <bold>255</bold> male left palp, prolateral view (holotype AS19.1813) <bold>256</bold> same, ventral view <bold>257</bold> same, retrolateral view <bold>258</bold> epigyne, ventral (specimen JK.12.04.11.0032) <bold>259</bold> Vulva, dorsal <bold>260–265</bold> holotype <bold>266</bold> male holotype left fourth patella and tibia, dorsal view <bold>267</bold> female left fourth patella and tibia, dorsal view (specimen JK.19.07.19.0001) <bold>268</bold> female JK.19.07.19.0001 <bold>269</bold> Female JK.12.04.11.0032 (photograph Joseph K. H. Koh). Scale bars: on genitalia 0.1 mm; on bodies and legs 1.0 mm.</p></caption><graphic xmlns:xlink="http://www.w3.org/1999/xlink" xlink:href="zookeys-1004-027-g027.jpg" position="float" orientation="portrait" xlink:type="simple" id="oo_487558.jpg"><uri content-type="original_file" xlink:type="simple">https://binary.pensoft.net/fig/487558</uri></graphic></fig><fig id="F26" position="float" orientation="portrait"><object-id xmlns:xlink="http://www.w3.org/1999/xlink" content-type="doi" xlink:type="simple">10.3897/zookeys.1004.57526.figures237-254</object-id><object-id xmlns:xlink="http://www.w3.org/1999/xlink" content-type="arpha" xlink:type="simple">E0BCE741-C5AB-5B50-95A4-474BFB597E80</object-id><label>Figures 237–254.</label><caption><p><italic><tp:taxon-name><tp:taxon-name-part taxon-name-part-type="genus" reg="Piranthus">Piranthus</tp:taxon-name-part> <tp:taxon-name-part taxon-name-part-type="species" reg="bakau">bakau</tp:taxon-name-part></tp:taxon-name></italic> sp. nov. <bold>237</bold> male left palp, prolateral view (holotype SWK12-0561) <bold>238</bold> same, ventral view <bold>239</bold> same, retrolateral view <bold>240</bold> epigyne, ventral (specimen AS19.2895) <bold>241</bold> vulva, dorsal <bold>242</bold> male JK.11.04.17.0040 (photograph  Joseph K. H. Koh) <bold>243–245</bold> male holotype (SWK12-0561) <bold>246</bold> male holotype left fourth patella and tibia, dorsal view (right leg digitally flipped to appear as left) <bold>247–254</bold> female specimen AS19.2895 <bold>247</bold> left fourth patella and tibia, dorsal view <bold>248</bold> left first leg, prolateral view <bold>249</bold> adult female prosoma <bold>250</bold> adult female abdomen <bold>251–254</bold> same specimen while immature. Scale bars on genitalia 0.1 mm; on bodies and legs 1.0 mm.</p></caption><graphic xmlns:xlink="http://www.w3.org/1999/xlink" xlink:href="zookeys-1004-027-g026.jpg" position="float" orientation="portrait" xlink:type="simple" id="oo_487557.jpg"><uri content-type="original_file" xlink:type="simple">https://binary.pensoft.net/fig/487557</uri></graphic></fig></tp:treatment-sec></tp:taxon-treatment>
