# Supplementary material for: A phylogenetic and taxonomic review of baviine jumping spiders (Araneae, Salticidae, Baviini)
Source: Zookeys. 2020 Dec 16;1004:27–97. doi: 10.3897/zookeys.1004.57526 (PMC7758311; doi:10.3897/zookeys.1004.57526)
Supplement: XML Treatment for Nungia [file zookeys.1004.57526-treatment31.xml]

<!DOCTYPE tp:taxon-treatment
  PUBLIC "-//TaxonX//DTD Taxonomic Treatment Publishing DTD v0 20100105//EN" "tax-treatment-NSO.dtd">
<tp:taxon-treatment xmlns:tp="http://www.plazi.org/taxpub"><tp:treatment-meta><kwd-group><label>Taxon classification</label><kwd><named-content xmlns:xlink="http://www.w3.org/1999/xlink" content-type="kingdom">Animalia</named-content></kwd><kwd><named-content xmlns:xlink="http://www.w3.org/1999/xlink" content-type="order">Araneae</named-content></kwd><kwd><named-content xmlns:xlink="http://www.w3.org/1999/xlink" content-type="family">Salticidae</named-content></kwd></kwd-group><mixed-citation publication-type="journal"><person-group><name><surname>Maddison</surname><given-names>Wayne P.</given-names></name><name><surname>Beattie</surname><given-names>Imara</given-names></name><name><surname>Marathe</surname><given-names>Kiran</given-names></name><name><surname>Ng</surname><given-names>Paul Y. C.</given-names></name><name><surname>Kanesharatnam</surname><given-names>Nilani</given-names></name><name><surname>Benjamin</surname><given-names>Suresh P.</given-names></name><name><surname>Kunte</surname><given-names>Krushnamegh</given-names></name></person-group><article-title>A phylogenetic and taxonomic review of baviine jumping spiders (<tp:taxon-name><tp:taxon-name-part taxon-name-part-type="order">Araneae</tp:taxon-name-part></tp:taxon-name>, <tp:taxon-name><tp:taxon-name-part taxon-name-part-type="family">Salticidae</tp:taxon-name-part></tp:taxon-name>, <tp:taxon-name><tp:taxon-name-part taxon-name-part-type="tribe">Baviini</tp:taxon-name-part></tp:taxon-name>)</article-title><source>Zookeys</source><day>16</day><month>12</month><year>2020</year><volume>1004</volume><fpage>27</fpage><lpage>97</lpage><pub-id pub-id-type="doi">10.3897/zookeys.1004.57526</pub-id></mixed-citation></tp:treatment-meta><tp:nomenclature><tp:taxon-name><object-id xmlns:xlink="http://www.w3.org/1999/xlink" content-type="arpha" xlink:type="simple">D406BF8A-CD66-56E1-8AA8-C518271EDDA6</object-id>
                <tp:taxon-name-part taxon-name-part-type="genus" reg="Nungia">Nungia</tp:taxon-name-part>
              </tp:taxon-name><tp:taxon-authority>Żabka, 1985</tp:taxon-authority><tp:nomenclature-citation-list><tp:nomenclature-citation><tp:taxon-name>
                    <tp:taxon-name-part taxon-name-part-type="genus" reg="Nungia">Nungia</tp:taxon-name-part>
                  </tp:taxon-name><comment>Zabka, 1985. Type species <tp:taxon-name><tp:taxon-name-part taxon-name-part-type="genus" reg="Nungia">Nungia</tp:taxon-name-part> <tp:taxon-name-part taxon-name-part-type="species" reg="epigynalis">epigynalis</tp:taxon-name-part></tp:taxon-name> Żabka, 1985.</comment></tp:nomenclature-citation></tp:nomenclature-citation-list></tp:nomenclature><tp:treatment-sec sec-type="notes" id="SECID0EP2AM"><title>Note.</title><p>At least 16 species of elongate dull brown salticids collected in field work in Asia and New Guinea were initially thought to be baviines (example photographs, Figs <xref ref-type="fig" rid="F29">275–282</xref>), but an analysis of two genes (Fig. <xref ref-type="fig" rid="F29">283</xref>) in nine of the species show that they form a clade with the similar <italic><tp:taxon-name><tp:taxon-name-part taxon-name-part-type="genus" reg="Nungia">Nungia</tp:taxon-name-part> <tp:taxon-name-part taxon-name-part-type="species" reg="epigynalis">epigynalis</tp:taxon-name-part></tp:taxon-name></italic>, nested within the <tp:taxon-name><tp:taxon-name-part taxon-name-part-type="tribe">Viciriini</tp:taxon-name-part></tp:taxon-name>. Photographs of them were released by <xref ref-type="bibr" rid="B23">Maddison (2015b)</xref> under the name <italic><tp:taxon-name><tp:taxon-name-part taxon-name-part-type="genus" reg="Nungia">Nungia</tp:taxon-name-part></tp:taxon-name></italic>. Their distinction from baviines is also morphological. They have unident or fissident chelicerae and a carapace that is dark, matte (not shiny), distinctly flat-topped, and relatively square. The male first legs are fringed below; the embolus is usually short and fixed to the tegulum. The group is unreported but diverse in New Guinea (based partly on collecting by WPM, <xref ref-type="bibr" rid="B32">Maddison and Zhang 2011</xref>; <italic><tp:taxon-name><tp:taxon-name-part taxon-name-part-type="genus" reg="Nungia">Nungia</tp:taxon-name-part></tp:taxon-name></italic> there mistakenly reported under “<italic><tp:taxon-name><tp:taxon-name-part taxon-name-part-type="genus" reg="Bavia">Bavia</tp:taxon-name-part></tp:taxon-name></italic> and related genera”), as might be expected for a member of the <tp:taxon-name><tp:taxon-name-part taxon-name-part-type="subclade">Astioida</tp:taxon-name-part></tp:taxon-name>. <italic><tp:taxon-name><tp:taxon-name-part taxon-name-part-type="genus" reg="Capeyorkia">Capeyorkia</tp:taxon-name-part></tp:taxon-name></italic> falls within this group (Fig. <xref ref-type="fig" rid="F29">282</xref>, <xref ref-type="fig" rid="F29">283</xref>; NPNGE and NPNGF are listed as <italic><tp:taxon-name><tp:taxon-name-part taxon-name-part-type="genus" reg="Capeyorkia">Capeyorkia</tp:taxon-name-part></tp:taxon-name></italic> because of similarity of palps), and likely <italic><tp:taxon-name><tp:taxon-name-part taxon-name-part-type="genus" reg="Pungalina">Pungalina</tp:taxon-name-part></tp:taxon-name></italic> as well. Both <italic><tp:taxon-name><tp:taxon-name-part taxon-name-part-type="genus" reg="Pungalina">Pungalina</tp:taxon-name-part></tp:taxon-name></italic> and <italic><tp:taxon-name><tp:taxon-name-part taxon-name-part-type="genus" reg="Capeyorkia">Capeyorkia</tp:taxon-name-part></tp:taxon-name></italic> may merit synonymy with <italic><tp:taxon-name><tp:taxon-name-part taxon-name-part-type="genus" reg="Nungia">Nungia</tp:taxon-name-part></tp:taxon-name></italic>. At least some species of <italic><tp:taxon-name><tp:taxon-name-part taxon-name-part-type="genus" reg="Muziris">Muziris</tp:taxon-name-part></tp:taxon-name></italic> Simon, 1901 belong here as well. Also within the group are two species misplaced in <italic><tp:taxon-name><tp:taxon-name-part taxon-name-part-type="genus" reg="Bavia">Bavia</tp:taxon-name-part></tp:taxon-name></italic>, one in <italic><tp:taxon-name><tp:taxon-name-part taxon-name-part-type="genus" reg="Diplocanthopoda">Diplocanthopoda</tp:taxon-name-part></tp:taxon-name></italic>, and one in <italic><tp:taxon-name><tp:taxon-name-part taxon-name-part-type="genus" reg="Cosmophasis">Cosmophasis</tp:taxon-name-part></tp:taxon-name></italic>. While we might have delayed their consideration until a future revision of <italic><tp:taxon-name><tp:taxon-name-part taxon-name-part-type="genus" reg="Nungia">Nungia</tp:taxon-name-part></tp:taxon-name></italic>, we address them here as part of organizing the baviines. We therefore make the following new combinations:</p><p><italic><tp:taxon-name><tp:taxon-name-part taxon-name-part-type="genus" reg="Nungia">Nungia</tp:taxon-name-part> <tp:taxon-name-part taxon-name-part-type="species" reg="hatamensis">hatamensis</tp:taxon-name-part></tp:taxon-name></italic> (Thorell, 1881), comb. nov., transferred from <italic><tp:taxon-name><tp:taxon-name-part taxon-name-part-type="genus" reg="Diplocanthopoda">Diplocanthopoda</tp:taxon-name-part></tp:taxon-name></italic> Abraham, 1925. See Fig. <xref ref-type="fig" rid="F29">280</xref>.</p><p><italic><tp:taxon-name><tp:taxon-name-part taxon-name-part-type="genus" reg="Nungia">Nungia</tp:taxon-name-part> <tp:taxon-name-part taxon-name-part-type="species" reg="modesta">modesta</tp:taxon-name-part></tp:taxon-name></italic> (Keyserling, 1883), comb. nov., transferred from <italic><tp:taxon-name><tp:taxon-name-part taxon-name-part-type="genus" reg="Bavia">Bavia</tp:taxon-name-part></tp:taxon-name></italic>. Based on <xref ref-type="bibr" rid="B16">Keyserling’s (1883)</xref> figures, body form and colouration typical of the New Guinea <italic><tp:taxon-name><tp:taxon-name-part taxon-name-part-type="genus" reg="Nungia">Nungia</tp:taxon-name-part></tp:taxon-name></italic>.</p><p><italic><tp:taxon-name><tp:taxon-name-part taxon-name-part-type="genus" reg="Nungia">Nungia</tp:taxon-name-part> <tp:taxon-name-part taxon-name-part-type="species" reg="papakula">papakula</tp:taxon-name-part></tp:taxon-name></italic> (Strand, 1911), comb. nov., transferred from <italic><tp:taxon-name><tp:taxon-name-part taxon-name-part-type="genus" reg="Bavia">Bavia</tp:taxon-name-part></tp:taxon-name></italic>. Male and female syntypes in <named-content xmlns:xlink="http://www.w3.org/1999/xlink" content-type="dwc:institutional_code" xlink:type="simple">SMF</named-content> examined; appears closely related to <italic><tp:taxon-name><tp:taxon-name-part taxon-name-part-type="genus" reg="Nungia">N.</tp:taxon-name-part> <tp:taxon-name-part taxon-name-part-type="species" reg="hatamensis">hatamensis</tp:taxon-name-part></tp:taxon-name></italic> and a likely senior synonym of <italic><tp:taxon-name><tp:taxon-name-part taxon-name-part-type="genus" reg="Muziris">Muziris</tp:taxon-name-part> <tp:taxon-name-part taxon-name-part-type="species" reg="wiehlei">wiehlei</tp:taxon-name-part></tp:taxon-name></italic> Berland, 1938. See Fig. <xref ref-type="fig" rid="F29">281</xref>.</p><p><italic><tp:taxon-name><tp:taxon-name-part taxon-name-part-type="genus" reg="Nungia">Nungia</tp:taxon-name-part> <tp:taxon-name-part taxon-name-part-type="species" reg="xiaolonghaensis">xiaolonghaensis</tp:taxon-name-part></tp:taxon-name></italic> (Cao &amp; Li, 2016), comb. nov., transferred from <italic><tp:taxon-name><tp:taxon-name-part taxon-name-part-type="genus" reg="Cosmophasis">Cosmophasis</tp:taxon-name-part></tp:taxon-name></italic> Simon, 1901. See Fig. <xref ref-type="fig" rid="F29">279</xref>.</p><p>Some of these new combinations, and others made above in baviines, correct mistaken placements that may have resulted from convergence in the general form of the male palp. The palps of <italic><tp:taxon-name><tp:taxon-name-part taxon-name-part-type="genus" reg="Nungia">Nungia</tp:taxon-name-part> <tp:taxon-name-part taxon-name-part-type="species" reg="hatamensis">hatamensis</tp:taxon-name-part></tp:taxon-name></italic>, <italic><tp:taxon-name><tp:taxon-name-part taxon-name-part-type="genus" reg="Nungia">Nungia</tp:taxon-name-part> <tp:taxon-name-part taxon-name-part-type="species" reg="xiaolonghaensis">xiaolonghaensis</tp:taxon-name-part></tp:taxon-name></italic>, <italic><tp:taxon-name><tp:taxon-name-part taxon-name-part-type="genus" reg="Maripanthus">Maripanthus</tp:taxon-name-part> <tp:taxon-name-part taxon-name-part-type="species" reg="menghaiensis">menghaiensis</tp:taxon-name-part></tp:taxon-name></italic>, <italic><tp:taxon-name><tp:taxon-name-part taxon-name-part-type="genus" reg="Bavia">Bavia</tp:taxon-name-part> <tp:taxon-name-part taxon-name-part-type="species" reg="capistrata">capistrata</tp:taxon-name-part></tp:taxon-name></italic>, and <italic><tp:taxon-name><tp:taxon-name-part taxon-name-part-type="genus" reg="Bavia">Bavia</tp:taxon-name-part> <tp:taxon-name-part taxon-name-part-type="species" reg="maurerae">maurerae</tp:taxon-name-part></tp:taxon-name></italic> do in fact resemble those of the genera in which they had been placed, respectively, <italic><tp:taxon-name><tp:taxon-name-part taxon-name-part-type="genus" reg="Diplocanthopoda">Diplocanthopoda</tp:taxon-name-part></tp:taxon-name></italic> (a hasariine), <italic><tp:taxon-name><tp:taxon-name-part taxon-name-part-type="genus" reg="Cosmophasis">Cosmophasis</tp:taxon-name-part></tp:taxon-name></italic> (a chrysilline), <italic><tp:taxon-name><tp:taxon-name-part taxon-name-part-type="genus" reg="Nannenus">Nannenus</tp:taxon-name-part></tp:taxon-name></italic> (a nannenine), <italic><tp:taxon-name><tp:taxon-name-part taxon-name-part-type="genus" reg="Evarcha">Evarcha</tp:taxon-name-part></tp:taxon-name></italic> (a plexippine), and <italic><tp:taxon-name><tp:taxon-name-part taxon-name-part-type="genus" reg="Epidelaxia">Epidelaxia</tp:taxon-name-part></tp:taxon-name></italic> (a nannenine). Those genera are all in the <tp:taxon-name><tp:taxon-name-part taxon-name-part-type="subclade">Saltafresia</tp:taxon-name-part></tp:taxon-name>, a group phylogenetically distinct from the astioids and baviines. The resemblance is largely restricted to the palps, as the remainder of the body is quite distinct in each case. Convergent evolution of the basic form of the palp is widespread in salticids, insofar as the palps are simple and variation in a single dimension (embolus length) can generate palps that look superficially quite similar. The general shape of the palp should be used with caution in determining relationships.</p></tp:treatment-sec><tp:treatment-sec><!--Section generated to contain objects referenced in tp:taxon-treatment.--><fig id="F29" position="float" orientation="portrait"><object-id xmlns:xlink="http://www.w3.org/1999/xlink" content-type="doi" xlink:type="simple">10.3897/zookeys.1004.57526.figures275-283</object-id><object-id xmlns:xlink="http://www.w3.org/1999/xlink" content-type="arpha" xlink:type="simple">236D6EB3-58D9-55D4-AD62-FF045921B3E9</object-id><label>Figures 275–283.</label><caption><p><italic><tp:taxon-name><tp:taxon-name-part taxon-name-part-type="genus" reg="Nungia">Nungia</tp:taxon-name-part></tp:taxon-name></italic> and <italic><tp:taxon-name><tp:taxon-name-part taxon-name-part-type="genus" reg="Capeyorkia">Capeyorkia</tp:taxon-name-part></tp:taxon-name></italic> species and their phylogenetic placement, using informal species code names; all males except 277, female. <bold>275</bold><italic><tp:taxon-name><tp:taxon-name-part taxon-name-part-type="genus" reg="Nungia">Nungia</tp:taxon-name-part></tp:taxon-name></italic> sp. “NUMUL”, Sarawak (specimen SWK12-1943) <bold>276</bold><italic><tp:taxon-name><tp:taxon-name-part taxon-name-part-type="genus" reg="Nungia">Nungia</tp:taxon-name-part></tp:taxon-name></italic> sp. “NSGPQ”, Singapore (specimen d178) <bold>277</bold><italic><tp:taxon-name><tp:taxon-name-part taxon-name-part-type="genus" reg="Nungia">Nungia</tp:taxon-name-part></tp:taxon-name></italic> sp. “NUBWH”, Sarawak (specimen SWK12-3204) <bold>278</bold><italic><tp:taxon-name><tp:taxon-name-part taxon-name-part-type="genus" reg="Nungia">Nungia</tp:taxon-name-part></tp:taxon-name></italic> sp. “NPNGK”, Papua New Guinea (specimen d259) <bold>279</bold><italic><tp:taxon-name><tp:taxon-name-part taxon-name-part-type="genus" reg="Nungia">Nungia</tp:taxon-name-part> <tp:taxon-name-part taxon-name-part-type="species" reg="xiaolonghaensis">xiaolonghaensis</tp:taxon-name-part></tp:taxon-name></italic>, Pahang (specimen MRB078) <bold>280</bold><italic><tp:taxon-name><tp:taxon-name-part taxon-name-part-type="genus" reg="Nungia">Nungia</tp:taxon-name-part> <tp:taxon-name-part taxon-name-part-type="species" reg="hatamensis">hatamensis</tp:taxon-name-part></tp:taxon-name></italic>, Papua New Guinea (specimen d260) <bold>281</bold><italic><tp:taxon-name><tp:taxon-name-part taxon-name-part-type="genus" reg="Nungia">Nungia</tp:taxon-name-part> <tp:taxon-name-part taxon-name-part-type="species" reg="papakula">papakula</tp:taxon-name-part></tp:taxon-name></italic>, Papua New Guinea, <named-content xmlns:xlink="http://www.w3.org/1999/xlink" content-type="dwc:verbatimCoordinates" xlink:type="simple"><named-content content-type="geo-json" specific-use="{&#34;type&#34;:&#34;Point&#34;,&#34;coordinates&#34;:[147.364000,-9.436000]}" id="NCID0E2MBM" xlink:type="simple">9.436°S, 147.364°E</named-content></named-content> (specimen 2008PNG-3538) <bold>282</bold><italic><tp:taxon-name><tp:taxon-name-part taxon-name-part-type="genus" reg="Capeyorkia">Capeyorkia</tp:taxon-name-part></tp:taxon-name></italic> sp. “NPNGE”, Papua New Guinea (specimen d261) <bold>283</bold> molecular phylogeny placing <italic><tp:taxon-name><tp:taxon-name-part taxon-name-part-type="genus" reg="Nungia">Nungia</tp:taxon-name-part></tp:taxon-name></italic> species and related (in bold) within the viciriine astioids, based on IQ-TREE maximum likelihood analysis (50 replicates, partitioned) of 28S and 16SND1 sequences, with bootstrap percentages from 500 replicates (shown only within the Astioida).</p></caption><graphic xmlns:xlink="http://www.w3.org/1999/xlink" xlink:href="zookeys-1004-027-g029.jpg" position="float" orientation="portrait" xlink:type="simple" id="oo_487560.jpg"><uri content-type="original_file" xlink:type="simple">https://binary.pensoft.net/fig/487560</uri></graphic></fig></tp:treatment-sec><ref-list><ref id="B23"><mixed-citation xmlns:xlink="http://www.w3.org/1999/xlink" xlink:type="simple"><person-group><name name-style="western"><surname>Maddison</surname><given-names>WP</given-names></name></person-group> (<year>2015b</year>) Salticid images. <ext-link xlink:type="simple" ext-link-type="uri" xlink:href="http://salticidae.org/salticidImages/">http://salticidae.org/salticidImages/</ext-link> [Accessed 28 July 2020]</mixed-citation></ref><ref id="B32"><mixed-citation xmlns:xlink="http://www.w3.org/1999/xlink" xlink:type="simple"><person-group><name name-style="western"><surname>Maddison</surname><given-names>WP</given-names></name><name name-style="western"><surname>Zhang</surname><given-names>JX</given-names></name></person-group> (<year>2011</year>) <article-title>Salticid spiders of Papua New Guinea.</article-title> In: <person-group><name name-style="western"><surname>Richards</surname><given-names>SJ</given-names></name><name name-style="western"><surname>Gamui</surname><given-names>BG</given-names></name></person-group> (<role>Eds</role>) <issue-title>Rapid Biological Assessments of the Nakanai Mountains and the upper Strickland Basin: surveying the biodiversity of Papua New Guinea’s sublime karst environments.</issue-title><source>RAP Bulletin of Biological Assessment 60. Conservation International. Arlington, VA</source>, <fpage>186</fpage>–<lpage>189</lpage>.</mixed-citation></ref><ref id="B16"><mixed-citation xmlns:xlink="http://www.w3.org/1999/xlink" xlink:type="simple"><person-group><name name-style="western"><surname>Keyserling</surname><given-names>E</given-names></name></person-group> (<year>1883</year>) Die Arachniden Australiens, nach der Natur beschrieben und abgebildet [Erster Theil, Lieferung 31]. Bauer &amp; Raspe, Nürnberg, 1421–1489. [pls 120–123]</mixed-citation></ref></ref-list></tp:taxon-treatment>
